# Supplementary material for: DNA methylation analysis of normal colon organoids from familial adenomatous polyposis patients reveals novel insight into colon cancer development
Source: Clin Epigenetics. 2022 Aug 23;14:104. doi: 10.1186/s13148-022-01324-5 (PMC9396789; doi:10.1186/s13148-022-01324-5)
Supplement: Supplementary file 2 — Additional file 2: Table S1. Phenotype information for cohort. [file 13148_2022_1324_MOESM2_ESM.xlsx]

## Sheet: phenoFileFAPcsv(72)
Additional file 2: Table S1. Phenotype information for cohort.
ID	Gender	Age	Phenotype	Mutation
205061400186_R06C01	M	74	CTL	NA
205061400186_R07C01	F	47	CTL	NA
205061410046_R03C01	M	53	CTL	NA
205061410046_R07C01	M	34	CTL	NA
205061410046_R08C01	F	22	CTL	NA
205061410059_R02C01	M	32	CTL	NA
205061410059_R03C01	F	63	CTL	NA
205061410080_R01C01	M	34	CTL	NA
205061410080_R07C01	F	70	CTL	NA
205061410082_R03C01	M	60	CTL	NA
205061410082_R05C01	F	50	CTL	NA
205061410097_R04C01	F	56	CTL	NA
205061410097_R06C01	M	50	CTL	NA
205061410097_R08C01	F	53	CTL	NA
205061410106_R03C01	M	59	CTL	NA
205061410106_R07C01	F	62	CTL	NA
205061400186_R08C01	F	48	FAP	NM_000038.5(APC):c.1873C>T (p.Gln625Ter)
205061410046_R01C01	M	19	FAP	Q625 mutation of APC gene (c.1873C>T)
205061410059_R05C01	M	24	FAP	APC, c.4670_4671delTT; ClinVar: NM_000038.5(APC):c.4670_4671delTT (p.Ile1557Argfs)
205061410080_R03C01	F	68	FAP	Family History of FAP. Mutation Unknown
205061410082_R01C01	F	58	FAP	c.4621C>T (p.GIn1541*)
205061410097_R07C01	F	47	FAP	NM_000038.5(APC):c.497_499delCTAinsTT (p.Thr166Ilefs); NM_001128425.1(MUTYH):c.536A>G (p.Tyr179Cys)
205061410106_R02C01	M	29	FAP	APC c.1958+1G>A
