# Supplementary material for: DNA methylation analysis of normal colon organoids from familial adenomatous polyposis patients reveals novel insight into colon cancer development
Source: Clin Epigenetics. 2022 Aug 23;14:104. doi: 10.1186/s13148-022-01324-5 (PMC9396789; doi:10.1186/s13148-022-01324-5)
Supplement: Supplementary file 4 — Additional file 4: Table S2. Summary of DMR analysis across all studies used in study that overlapped DMRs identified in FAP study. Positive "meandiff" corresponds to increased beta values (DNA methylation) in FAP (or tumor samples). [file 13148_2022_1324_MOESM4_ESM.xlsx]

## Sheet: FAPwithReplication
Additional file 4: Table S2. Summary of DMR analysis across all studies used in study that overlapped DMRs identified in FAP study. Positive "meandiff" corresponds to increased beta values (DNA methylation) in FAP (or tumor samples).
Context	FAP											GSE193535											ColoCare														TCGA-COAD
Summary	chr	start	end	width	no.cpgs	min_smoothed_fdr	Stouffer	StoufferFdr	maxdiff	meandiff	overlapping.genes	seqnames	start	end	width	no.cpgs	min_smoothed_fdr	Stouffer	StoufferFdr	maxdiff	meandiff	overlapping.genes	chr	start	end	width	no.cpgs	min_smoothed_fdr	Stouffer	StoufferFdr	maxdiff	meandiff	overlapping.genes	chr	start	end	chr	start	end	no.cpgs	min_smoothed_fdr	Stouffer	StoufferFdr	maxdiff	meandiff	overlapping.genes
AllThree	chr7	27181418	27185282	3865	46	6.17e-23	7.64e-16	4.9e-14	0.196811	0.124777	HOXA-AS3, HOXA3, RP1-170O19.22, HOXA5, HOXA6	chr7	27182493	27185512	3020	50	6.9e-216	2.86e-162	3.09e-160	0.221711	0.109451	HOXA-AS3, HOXA3, RP1-170O19.22, HOXA5, HOXA6	chr7	27182493	27185512	3020	50	0	0	0	0.343571	0.204365	HOXA-AS3, HOXA3, RP1-170O19.22, HOXA5, HOXA6	chr7	27181418	27185282	chr7	27182493	27185512	50	2.78e-137	9.42e-105	2.24e-102	0.422639	0.320167	HOXA-AS3, HOXA3, RP1-170O19.22, HOXA5, HOXA6
AllThree	chr13	36871646	36872346	701	12	1.4e-40	4.47e-15	2.15e-13	0.205452	0.134872	SOHLH2, CCDC169-SOHLH2, CCDC169	chr13	36871646	36872346	701	13	3.56e-111	9.31e-72	7.9e-71	0.217733	0.152909	SOHLH2, CCDC169-SOHLH2, CCDC169	chr13	36871646	36872346	701	13	0	3.2e-289	8.83e-288	0.418893	0.291303	SOHLH2, CCDC169-SOHLH2, CCDC169	chr13	36871646	36872346	chr13	36871646	36872346	13	3.64e-117	1.24e-54	3.2e-53	0.485694	0.3721	SOHLH2, CCDC169-SOHLH2, CCDC169
AllThree	chr6	62995523	62997123	1601	14	6.16e-35	8.7e-15	3.35e-13	0.30459	0.154121	KHDRBS2	chr6	62995523	62996702	1180	14	4.83e-200	7.7e-113	2.68e-111	0.299939	0.212504	KHDRBS2	chr6	62995523	62996702	1180	12	0	0	0	0.474741	0.3628	KHDRBS2	chr6	62995523	62997123	chr6	62995523	62996702	14	3.0659121618464e-316	1.02e-94	1.74e-92	0.586428	0.44284	KHDRBS2
AllThree	chr18	49865488	49866548	1061	18	2.81e-45	4.29e-11	1.1e-09	0.198882	0.0948507	DCC	chr18	49865791	49868552	2762	22	9.26e-45	3.95e-44	1.06e-43	0.221203	0.0533388	DCC	chr18	49865791	49868552	2762	24	2.81e-177	5.29e-179	4.47e-178	0.297719	0.113835	DCC	chr18	49865488	49866548	chr18	49865791	49868552	27	1.23e-63	3.31e-36	3.05e-35	0.450855	0.200485	DCC
AllThree	chr15	39871808	39872463	656	9	5.36e-58	4.9e-11	1.18e-09	-0.472386	-0.29699	THBS1	chr15	39871808	39873553	1746	21	1.72e-105	2.22e-50	7.81e-50	-0.219817	-0.0572998	THBS1	chr15	39871808	39873553	1746	21	2.92e-270	2.18e-74	4.34e-74	-0.279303	-0.0715283	THBS1	chr15	39871808	39872463	chr15	39871808	39873288	20	2.53e-127	1.72e-19	5.68e-19	-0.504531	-0.0815703	THBS1
AllThree	chr12	85305087	85307152	2066	20	6.01e-23	7.95e-11	1.77e-09	0.181351	0.0745648	SLC6A15	chr12	85305087	85307424	2338	20	4.56e-264	1.01e-134	6.14e-133	0.296417	0.139882	SLC6A15	chr12	85305087	85306854	1768	16	0	3.08e-280	7.89e-279	0.423384	0.231433	SLC6A15	chr12	85305087	85307152	chr12	85304514	85307424	21	2.29e-233	2.82e-88	3.54e-86	0.622749	0.346774	SLC6A15
AllThree	chr4	184826215	184827754	1540	11	4.05e-21	8.92e-10	1.56e-08	0.144083	0.0719627	STOX2	chr4	184825842	184828386	2545	13	1.15e-108	4.11e-73	3.69e-72	0.253443	0.146388	STOX2	chr4	184825842	184827754	1913	11	0	3.95e-188	3.75e-187	0.374371	0.235937	STOX2	chr4	184826215	184827754	chr4	184825842	184828386	11	3.55e-74	2.84e-31	1.93e-30	0.473505	0.306724	STOX2
AllThree	chr16	68676451	68677364	914	8	3.68e-23	1.24e-09	2.08e-08	0.183641	0.12318	CDH3	chr16	68676451	68681018	4568	16	2.7e-75	8.61e-55	3.65e-54	0.185932	0.0650858	CDH3, RP11-615I2.2	chr16	68676451	68681018	4568	16	5.23e-181	8.51e-169	6.33e-168	0.269329	0.0924956	CDH3, RP11-615I2.2	chr16	68676451	68677364	chr16	68676451	68678998	11	9.08e-44	4.83e-24	2.11e-23	0.401519	0.22869	CDH3
AllThree	chr13	93878969	93879769	801	9	9.07e-23	8.61e-09	1.1e-07	0.284989	0.130831	GPC6	chr13	93878969	93881110	2142	12	3.17e-117	2.23e-85	2.9e-84	0.29752	0.181638	GPC6	chr13	93878969	93881110	2142	11	0	1.46e-257	2.92e-256	0.418304	0.2932	GPC6	chr13	93878969	93879769	chr13	93878969	93881110	12	2.69e-178	2.47e-59	8.06e-58	0.566552	0.40111	GPC6
AllThree	chr11	123300460	123302047	1588	13	2.06e-23	1.06e-08	1.31e-07	0.15709	0.074784	AP000783.1	chr11	123300839	123302579	1741	12	2.94e-107	1.94e-70	1.58e-69	0.3021	0.131713	AP000783.1	chr11	123300839	123302579	1741	12	0	1.04e-233	1.64e-232	0.376201	0.194565	AP000783.1	chr11	123300460	123302047	chr11	123300839	123302579	12	1.95e-129	6.46e-40	7.42e-39	0.528827	0.258799	AP000783.1
AllThree	chr16	67197084	67198029	946	10	3.55e-23	1.92e-08	2.18e-07	0.164373	0.0999168	FBXL8, RP11-5A19.5, HSF4	chr16	67194867	67200492	5626	24	4.15e-63	3.81e-67	2.73e-66	0.142366	0.0526397	FBXL8, RP11-5A19.5, HSF4	chr16	67194867	67200492	5626	24	0	2.77e-210	3.28e-209	0.259947	0.089916	FBXL8, RP11-5A19.5, HSF4	chr16	67197084	67198029	chr16	67196462	67200492	18	1.05e-79	2.61e-49	5.07e-48	0.328533	0.212446	FBXL8, RP11-5A19.5, HSF4
AllThree	chr10	102821427	102822249	823	9	1.29e-33	2.05e-08	2.25e-07	-0.167411	-0.0864878	KAZALD1	chr10	102820489	102824003	3515	18	1.56e-181	1.94e-53	7.73e-53	-0.256218	-0.0763956	KAZALD1, RP11-108L7.15	chr10	102820489	102824003	3515	18	0	1.55e-138	7.73e-138	-0.284445	-0.0836725	KAZALD1, RP11-108L7.15	chr10	102821427	102822249	chr10	102820768	102822873	15	5.34e-96	1.89e-16	5.1e-16	-0.355892	-0.119537	KAZALD1
AllThree	chr3	181428046	181428697	652	14	2.73e-23	2.58e-08	2.68e-07	0.180409	0.111659	SOX2-OT	chr3	181428242	181429704	1463	23	4.54e-110	1.43e-51	5.25e-51	0.19918	0.0730377	SOX2-OT	chr3	181428242	181429911	1670	25	4.42e-154	2.85e-79	6.09e-79	0.188513	0.077746	SOX2-OT, SOX2	chr3	181428046	181428697	chr3	181428046	181430485	28	6.34e-57	1.04e-32	7.68e-32	0.367609	0.202332	SOX2-OT, SOX2
AllThree	chr2	144694405	144695257	853	9	4.33e-16	1.55e-07	1.32e-06	0.232867	0.151481	AC016910.1	chr2	144693693	144695257	1565	7	1.15e-66	5.82e-40	1.31e-39	0.26939	0.167523	AC016910.1	chr2	144693693	144695257	1565	7	0	9.06e-140	4.62e-139	0.457303	0.299662	AC016910.1	chr2	144694405	144695257	chr2	144693693	144695257	7	1.64e-51	2.08e-18	6.37e-18	0.508115	0.33771	AC016910.1
AllThree	chr9	139427106	139429185	2080	7	7.9e-10	1.9e-07	1.57e-06	0.103954	0.0718227	NOTCH1	chr9	139425582	139429185	3604	9	2.23e-15	6.73e-17	7.47e-17	0.15864	0.0625509	NOTCH1	chr9	139424642	139429185	4544	10	1.22e-74	5.49e-39	6.64e-39	0.222232	0.0690356	NOTCH1	chr9	139427106	139429185	chr9	139424152	139429185	11	5.58e-20	1.78e-15	4.48e-15	0.414372	0.185865	NOTCH1
AllThree	chr18	25756510	25758192	1683	11	2.23e-12	1.92e-07	1.57e-06	0.122567	0.0708548	CDH2	chr18	25755311	25757710	2400	13	3.36e-28	7.28e-23	9.17e-23	0.163834	0.0921833	CDH2	chr18	25755311	25758159	2849	14	1.27e-290	1.37e-235	2.24e-234	0.307004	0.236678	CDH2	chr18	25756510	25758192	chr18	25755311	25758430	15	1.74e-41	3.56e-41	4.38e-40	0.395054	0.294553	CDH2
AllThree	chr20	24449136	24452131	2996	20	3.62e-11	2.15e-07	1.72e-06	0.206226	0.0683449	SYNDIG1	chr20	24448859	24452131	3273	21	4.32e-108	1.8e-102	4.46e-101	0.269939	0.130514	SYNDIG1	chr20	24448859	24452131	3273	20	0	0	0	0.363457	0.193752	SYNDIG1	chr20	24449136	24452131	chr20	24448859	24452131	21	4.34e-152	3.62e-73	2.27e-71	0.496715	0.302454	SYNDIG1
AllThree	chr11	637032	639423	2392	14	5.13e-11	2.36e-07	1.86e-06	0.187865	0.0759405	DRD4	chr11	636167	641042	4876	22	2.1e-88	4.97e-64	3.11e-63	0.212554	0.0869354	DRD4	chr11	636167	641042	4876	22	2.49e-304	3.45e-183	3.08e-182	0.355589	0.128848	DRD4	chr11	637032	639423	chr11	636167	639423	18	1.73e-110	6.48e-43	8.76e-42	0.546321	0.242915	DRD4
AllThree	chr18	59001158	59001726	569	7	4.49e-30	4.77e-07	3.47e-06	0.178222	0.105206	CDH20	chr18	59000498	59001726	1229	8	2.05e-67	1.35e-42	3.42e-42	0.167243	0.123364	CDH20	chr18	59000498	59001726	1229	8	1.98e-238	1.02e-121	3.98e-121	0.282014	0.189841	CDH20	chr18	59001158	59001726	chr18	59000498	59001726	8	8.59e-98	7.47e-34	5.95e-33	0.415012	0.309972	CDH20
AllThree	chr18	4453856	4455862	2007	10	2.21e-09	7.59e-07	4.92e-06	0.184035	0.100036	DLGAP1	chr18	4454189	4455862	1674	9	6.45e-54	3.89e-44	1.05e-43	0.179492	0.1188	DLGAP1	chr18	4454189	4455862	1674	9	1.15e-118	5.05e-101	1.47e-100	0.27227	0.185522	DLGAP1	chr18	4453856	4455862	chr18	4454189	4455862	9	1.54e-13	3.49e-13	7.42e-13	0.297515	0.232747	DLGAP1
AllThree	chr4	166794143	166795913	1771	18	1e-15	7.84e-07	4.92e-06	0.148196	0.0719308	TLL1	chr4	166793789	166796183	2395	16	6.97e-90	9.46e-56	4.19e-55	0.243082	0.133054	TLL1	chr4	166793789	166796183	2395	16	0	2.13e-231	3.26e-230	0.330092	0.202948	TLL1	chr4	166794143	166795913	chr4	166793789	166796183	17	1.89e-185	4.04e-74	2.66e-72	0.499549	0.371718	TLL1
AllThree	chr1	16084445	16085984	1540	13	1.25e-15	8.56e-07	5.23e-06	0.192456	0.129723	FBLIM1	chr1	16084445	16085984	1540	10	1.21e-174	1.16e-76	1.18e-75	0.34014	0.219464	FBLIM1	chr1	16084445	16085984	1540	10	0	1.7e-234	2.74e-233	0.466037	0.290111	FBLIM1	chr1	16084445	16085984	chr1	16084445	16085984	10	5.89e-149	1.89e-53	4.67e-52	0.621877	0.404918	FBLIM1
AllThree	chr6	133561368	133562776	1409	36	2.73e-30	9.44e-07	5.68e-06	0.165943	0.0628495	EYA4	chr6	133561368	133564578	3211	45	0	1.7e-268	7.07e-266	0.301807	0.174862	EYA4	chr6	133561368	133564466	3099	39	0	0	0	0.475723	0.296672	EYA4	chr6	133561368	133562776	chr6	133561368	133564578	47	0	1.17e-255	4.99e-252	0.608783	0.425766	EYA4
AllThree	chr4	20254322	20255346	1025	13	1.22e-16	1.35e-06	7.62e-06	0.147304	0.0813847	SLIT2	chr4	20253130	20257590	4461	18	4.52e-98	4.22e-65	2.77e-64	0.253102	0.102717	SLIT2	chr4	20253514	20256841	3328	15	0	1.85e-181	1.61e-180	0.382282	0.192933	SLIT2	chr4	20254322	20255346	chr4	20253130	20257590	18	7.09e-74	2.82e-43	3.92e-42	0.554917	0.256085	SLIT2
AllThree	chr4	157996959	157997750	792	13	6.57e-18	1.76e-06	9.69e-06	0.161791	0.0994775	GLRB	chr4	157996959	157998201	1243	14	1.73e-103	1.39e-67	1.02e-66	0.188377	0.12275	GLRB	chr4	157996959	157997750	792	13	0	7.3e-260	1.52e-258	0.474662	0.254809	GLRB	chr4	157996959	157997750	chr4	157996959	157998201	14	6.96e-186	4.84e-61	1.69e-59	0.641599	0.348165	GLRB
AllThree	chr6	10881782	10882326	545	10	6.55e-18	2.11e-06	1.11e-05	0.175012	0.127036	RP11-637O19.3, SYCP2L, RP11-637O19.2, GCM2	chr6	10881782	10884891	3110	20	8.48e-108	5.42e-98	1.16e-96	0.162111	0.114176	RP11-637O19.3, SYCP2L, RP11-637O19.2, GCM2	chr6	10881782	10884891	3110	21	0	3.94e-255	7.55e-254	0.332738	0.171113	RP11-637O19.3, SYCP2L, RP11-637O19.2, GCM2	chr6	10881782	10882326	chr6	10881782	10884891	21	1.26e-87	2.23e-51	4.9e-50	0.505123	0.247467	RP11-637O19.3, SYCP2L, RP11-637O19.2, GCM2
AllThree	chr8	35092188	35093411	1224	10	2.6e-11	2.51e-06	1.28e-05	0.182868	0.117544	UNC5D	chr8	35092687	35094053	1367	7	6.3e-40	4.3e-33	7.52e-33	0.147574	0.120567	UNC5D	chr8	35092687	35094053	1367	7	2.77e-248	2.76e-133	1.28e-132	0.274712	0.233017	UNC5D	chr8	35092188	35093411	chr8	35092687	35094053	7	2.56e-77	1.3e-35	1.15e-34	0.421443	0.356793	UNC5D
AllThree	chr13	95362829	95364993	2165	19	3.46e-17	2.69e-06	1.33e-05	0.179922	0.0558332	SOX21-AS1, SOX21	chr13	95362829	95366456	3628	23	8.33e-101	3.59e-73	3.23e-72	0.228424	0.109615	SOX21-AS1, SOX21	chr13	95362829	95366456	3628	24	0	0	0	0.432897	0.202505	SOX21-AS1, SOX21	chr13	95362829	95364993	chr13	95362829	95366456	23	1.59e-107	1.07e-50	2.31e-49	0.511482	0.274019	SOX21-AS1, SOX21
AllThree	chr21	28338836	28339907	1072	11	4.31e-14	2.76e-06	1.35e-05	0.168888	0.0867887	NA	chr21	28336897	28340304	3408	16	2.84e-97	1.66e-63	1.01e-62	0.277391	0.111369	ADAMTS5	chr21	28335945	28340304	4360	18	0	4.23e-274	1.04e-272	0.471232	0.168785	ADAMTS5	chr21	28338836	28339907	chr21	28335945	28340304	18	1.18e-108	8.3e-52	1.89e-50	0.547628	0.206582	ADAMTS5
AllThree	chr1	98510865	98512194	1330	12	1.47e-09	3.39e-06	1.61e-05	0.186102	0.0751849	MIR137HG	chr1	98510182	98511908	1727	12	2.47e-104	2.8e-63	1.69e-62	0.298326	0.154525	MIR137HG	chr1	98510182	98511908	1727	12	0	3.71e-195	3.8e-194	0.44159	0.234671	MIR137HG	chr1	98510865	98512194	chr1	98510182	98511908	12	2.26e-183	2.58e-57	7.75e-56	0.617736	0.345273	MIR137HG
AllThree	chr18	18822579	18823509	931	8	1.05e-17	4.01e-06	1.88e-05	0.155922	0.0543154	GREB1L	chr18	18821328	18823249	1922	13	1.58e-28	8.33e-28	1.22e-27	0.154585	0.0940122	GREB1L, RP11-699A5.2	chr18	18821328	18823249	1922	13	3.57e-185	5.51e-125	2.26e-124	0.316024	0.181193	GREB1L, RP11-699A5.2	chr18	18822579	18823509	chr18	18821328	18823509	14	1.17e-52	3.57e-39	3.99e-38	0.519521	0.374071	GREB1L, RP11-699A5.2
AllThree	chr14	100437287	100438647	1361	10	4.52e-14	4.87e-06	2.26e-05	0.131098	0.0678555	EVL	chr14	100437554	100438957	1404	9	5.12e-64	3.51e-37	7.11e-37	0.221003	0.126484	EVL	chr14	100437554	100438957	1404	9	5.75e-224	1.4e-112	4.83e-112	0.329054	0.218805	EVL	chr14	100437287	100438647	chr14	100437554	100438957	9	1.09e-53	8.49e-27	4.44e-26	0.469175	0.323556	EVL
AllThree	chr18	49868101	49868788	688	8	2.83e-13	5.08e-06	2.33e-05	0.160097	0.125076	DCC	chr18	49865791	49868552	2762	22	9.26e-45	3.95e-44	1.06e-43	0.221203	0.0533388	DCC	chr18	49865791	49868552	2762	24	2.81e-177	5.29e-179	4.47e-178	0.297719	0.113835	DCC	chr18	49868101	49868788	chr18	49865791	49868552	27	1.23e-63	3.31e-36	3.05e-35	0.450855	0.200485	DCC
AllThree	chr4	110223252	110224288	1037	17	1.73e-20	7.55e-06	3.27e-05	0.115617	0.0635635	AC004051.2, COL25A1	chr4	110222806	110224288	1483	20	6.36e-272	3.05e-123	1.37e-121	0.240412	0.157902	AC004051.2, COL25A1	chr4	110222806	110224288	1483	20	0	0	0	0.383754	0.256525	AC004051.2, COL25A1	chr4	110223252	110224288	chr4	110222806	110224951	21	3.55e-237	1.61e-79	1.38e-77	0.489174	0.299355	AC004051.2, COL25A1
AllThree	chr10	82115957	82116608	652	11	6.86e-28	9.54e-06	3.91e-05	0.156507	0.0521575	DYDC2, DYDC1	chr10	82116203	82117257	1055	11	1.34e-146	6.76e-73	6.02e-72	0.256887	0.167938	DYDC2, DYDC1	chr10	82116203	82117257	1055	11	0	6.75e-185	6.19e-184	0.369203	0.233366	DYDC2, DYDC1	chr10	82115957	82116608	chr10	82115447	82117257	12	2.02e-91	1.02e-41	1.29e-40	0.530053	0.288524	DYDC2, DYDC1
AllThree	chr19	31841319	31842272	954	7	2.15e-09	9.97e-06	4.04e-05	0.11679	0.0533255	AC007796.1	chr19	31842115	31844954	2840	9	7.3e-43	4.31e-21	5.18e-21	0.21457	0.0788528	AC007796.1	chr19	31840737	31845176	4440	19	4.26e-174	8.27e-69	1.51e-68	0.359584	0.0958686	AC007796.1	chr19	31841319	31842272	chr19	31840737	31845489	20	1.47e-42	1.53e-20	5.45e-20	0.508534	0.189023	AC007796.1
AllThree	chr4	156587892	156589349	1458	15	9.81e-14	1.26e-05	4.93e-05	0.213635	0.0670388	GUCY1A3	chr4	156588012	156589349	1338	13	8.15e-72	2.62e-53	1.03e-52	0.178009	0.108381	GUCY1A3	chr4	156588012	156589291	1280	12	0	4.03e-204	4.5e-203	0.356719	0.211337	GUCY1A3	chr4	156587892	156589349	chr4	156587884	156589349	14	9.29e-80	1.74e-42	2.29e-41	0.422575	0.279218	GUCY1A3
AllThree	chr6	166581929	166582585	657	10	2.24e-15	1.29e-05	5.01e-05	0.212367	0.0728721	T	chr6	166579135	166583523	4389	21	2.68e-89	3.17e-95	6.17e-94	0.248572	0.151566	T	chr6	166579057	166583523	4467	22	0	0	0	0.403841	0.208052	T	chr6	166581929	166582585	chr6	166579057	166583523	22	1.47e-75	4.64e-56	1.33e-54	0.561135	0.322644	T
AllThree	chr12	63544430	63546291	1862	12	1.52e-09	1.35e-05	5.17e-05	0.148273	0.0554666	AVPR1A	chr12	63543292	63545956	2665	10	6.3e-57	1.39e-27	2.02e-27	0.253923	0.0829329	AVPR1A	chr12	63543292	63545956	2665	10	1.01e-211	4.3e-98	1.2e-97	0.297076	0.135869	AVPR1A	chr12	63544430	63546291	chr12	63543292	63545783	9	8.2e-48	1.53e-18	4.73e-18	0.475248	0.22217	AVPR1A
AllThree	chr11	32456340	32457878	1539	17	2.83e-09	1.73e-05	6.21e-05	0.13212	0.0870799	WT1-AS, WT1	chr11	32454718	32461240	6523	42	3.32e-132	4.49e-171	5.45e-169	0.240244	0.120498	WT1-AS, WT1	chr11	32454718	32461240	6523	41	0	0	0	0.284673	0.183581	WT1-AS, WT1	chr11	32456340	32457878	chr11	32454718	32461240	42	9.86e-82	3.23e-93	4.76e-91	0.480493	0.27325	WT1-AS, WT1
AllThree	chr1	33219158	33220450	1293	10	5.56e-12	2.02e-05	7.07e-05	0.181671	0.114698	KIAA1522	chr1	33219246	33220274	1029	7	4.4e-104	5.33e-59	2.67e-58	0.281423	0.220931	KIAA1522	chr1	33219246	33220274	1029	7	0	2.97e-154	1.84e-153	0.371044	0.290453	KIAA1522	chr1	33219158	33220450	chr1	33219246	33220274	7	3.04e-36	4.39e-21	1.62e-20	0.474699	0.360285	KIAA1522
AllThree	chr15	65341703	65342270	568	7	5.24e-18	2.27e-05	7.86e-05	-0.128443	-0.0688543	SLC51B	chr15	65341703	65342634	932	9	5.74e-57	5.79e-36	1.12e-35	-0.103129	-0.0652678	SLC51B	chr15	65341703	65342634	932	9	3.64e-131	1.02e-70	1.92e-70	-0.138353	-0.0861719	SLC51B	chr15	65341703	65342270	chr15	65341736	65342634	8	2.87e-22	3.57e-11	6.44e-11	-0.209038	-0.121792	SLC51B
AllThree	chr12	79257667	79258438	772	12	3.69e-35	3.2e-05	0.000103686	0.30686	0.0656021	SYT1	chr12	79257496	79258438	943	10	3.61e-45	5.29e-32	8.91e-32	0.179261	0.0826729	SYT1	chr12	79257496	79258438	943	10	1.02e-235	9.1e-89	2.2e-88	0.308382	0.116248	SYT1	chr12	79257667	79258438	chr12	79257496	79258438	10	6.45e-27	1.89e-15	4.76e-15	0.457516	0.244408	SYT1
AllThree	chr3	44038484	44040811	2328	13	6.31e-10	3.69e-05	0.000115519	0.131915	0.0606102	RP4-555D20.3, RP4-555D20.4	chr3	44036098	44041136	5039	23	1.46e-88	5.77e-108	1.67e-106	0.250664	0.126309	RP4-555D20.3, RP4-555D20.4	chr3	44036098	44041103	5006	21	1.99e-252	2.28e-299	7.12e-298	0.356493	0.187755	RP4-555D20.3, RP4-555D20.4	chr3	44038484	44040811	chr3	44036098	44041136	23	3.38e-65	1.04e-61	3.75e-60	0.432258	0.309958	RP4-555D20.3, RP4-555D20.4
AllThree	chr15	37387304	37388359	1056	7	8.92e-10	9.64e-05	0.000270373	0.179158	0.118898	MEIS2	chr15	37385900	37388359	2460	8	3.35e-24	4.24e-22	5.24e-22	0.128556	0.0544304	MEIS2	chr15	37386586	37395115	8530	36	2.96e-124	3.49e-96	9.48e-96	0.216776	0.0537147	RP11-128A17.1, MEIS2	chr15	37387304	37388359	chr15	37386586	37391207	19	2.66e-44	1.22e-32	8.97e-32	0.489172	0.232393	MEIS2
AllThree	chr4	176986621	176987577	957	13	9.1e-12	0.000115296	0.000314815	0.168152	0.086468	WDR17	chr4	176986621	176987453	833	11	3.11e-65	7.94e-47	2.39e-46	0.176868	0.114019	WDR17	chr4	176986621	176987453	833	11	0	2.49e-176	2.04e-175	0.352988	0.213134	WDR17	chr4	176986621	176987577	chr4	176986621	176987577	11	1.05e-99	3.04e-31	2.06e-30	0.491842	0.280437	WDR17
AllThree	chr1	70033219	70035479	2261	17	4.41e-10	0.000127942	0.000344458	0.201503	0.0513706	LRRC7	chr1	70033519	70036106	2588	14	3.03e-48	1.35e-13	1.41e-13	0.265435	0.0776195	LRRC7	chr1	70031930	70036106	4177	19	6.94e-302	3.31e-157	2.12e-156	0.420414	0.141527	LRRC7	chr1	70033219	70035479	chr1	70032840	70036106	18	5.9e-97	9.87e-35	8.26e-34	0.524392	0.260872	LRRC7
AllThree	chr1	6524448	6526583	2136	13	1.02e-07	0.000129352	0.000345836	0.142209	0.0816898	TNFRSF25, PLEKHG5	chr1	6525551	6527489	1939	10	9.37e-45	1.19e-22	1.49e-22	0.135092	0.0602243	TNFRSF25, PLEKHG5	chr1	6525551	6528261	2711	13	3.31e-135	7.33e-88	1.75e-87	0.170191	0.0792956	TNFRSF25, PLEKHG5	chr1	6524448	6526583	chr1	6525551	6526583	10	2.17e-09	1.24e-05	1.43e-05	0.177266	0.104021	TNFRSF25, PLEKHG5
AllThree	chr13	96204265	96205295	1031	14	8.75e-11	0.000138007	0.000366433	0.105246	0.0722025	CLDN10	chr13	96204493	96205960	1468	15	6.28e-118	8.66e-55	3.67e-54	0.238223	0.13733	CLDN10	chr13	96204493	96206104	1612	16	0	4.41e-187	4.11e-186	0.415353	0.19821	CLDN10	chr13	96204265	96205295	chr13	96204493	96206104	16	6.59e-31	1.02e-16	2.79e-16	0.40109	0.24982	CLDN10
AllThree	chr5	146889238	146890017	780	12	6.77e-12	0.000155298	0.000406734	0.141732	0.0778156	DPYSL3	chr5	146888445	146889701	1257	10	3.75e-55	9.73e-35	1.8e-34	0.160738	0.110652	DPYSL3	chr5	146888445	146889701	1257	10	1.22e-188	9.92e-114	3.46e-113	0.325968	0.214346	DPYSL3	chr5	146889238	146890017	chr5	146888445	146889701	10	6.51e-15	4.52e-09	6.85e-09	0.331644	0.249387	DPYSL3
AllThree	chr11	504301	504937	637	8	3.97e-08	0.000168142	0.000431565	0.156946	0.132155	RNH1	chr11	503807	504937	1131	7	1.61e-79	4.01e-44	1.08e-43	0.238131	0.179759	RNH1	chr11	503807	504937	1131	8	0	4.87e-148	2.73e-147	0.374005	0.242564	RNH1	chr11	504301	504937	chr11	503807	504937	8	1.91e-72	1.13e-31	7.94e-31	0.467831	0.354148	RNH1
AllThree	chr10	1779432	1780263	832	13	2.41e-10	0.000168111	0.000431565	0.165485	0.0780634	ADARB2	chr10	1778529	1780263	1735	17	2.02e-113	3.12e-67	2.25e-66	0.230017	0.126543	ADARB2	chr10	1778529	1780263	1735	17	0	3.09e-231	4.71e-230	0.352867	0.187529	ADARB2	chr10	1779432	1780263	chr10	1778529	1780263	17	1.19e-192	1.04e-63	4.09e-62	0.568231	0.319498	ADARB2
AllThree	chr1	91182534	91184501	1968	14	4.21e-07	0.000205596	0.000519252	0.184505	0.107693	BARHL2	chr1	91182128	91185922	3795	22	2.37e-170	2.78e-73	2.52e-72	0.262562	0.112767	BARHL2	chr1	91182128	91185922	3795	23	0	0	0	0.356049	0.225909	BARHL2	chr1	91182534	91184501	chr1	91182128	91185922	24	7.01e-75	2.72e-81	2.64e-79	0.515347	0.333237	BARHL2
AllThree	chr4	66535203	66536603	1401	21	3.15e-14	0.000246535	0.000580533	0.160942	0.0598495	RP11-807H7.1, EPHA5	chr4	66533472	66536772	3301	17	6.63e-118	1.76e-55	7.69e-55	0.171802	0.0961682	RP11-807H7.1, EPHA5	chr4	66533472	66536603	3132	16	6.62e-291	4.88e-152	2.93e-151	0.293192	0.161072	RP11-807H7.1, EPHA5	chr4	66535203	66536603	chr4	66533472	66536772	18	6.64e-55	2.76e-37	2.74e-36	0.374874	0.248854	RP11-807H7.1, EPHA5
AllThree	chr8	85094842	85095723	882	8	2.03e-07	0.000265566	0.000612233	0.100709	0.0626571	RALYL	chr8	85094437	85097429	2993	17	1.48e-63	3.7e-78	3.96e-77	0.232646	0.150795	RALYL	chr8	85094904	85097246	2343	13	0	5.39e-269	1.25e-267	0.411231	0.28138	RALYL	chr8	85094842	85095723	chr8	85094437	85097429	18	4.91e-123	1.08e-85	1.18e-83	0.558835	0.403092	RALYL
AllThree	chr1	217308683	217310887	2205	11	8.19e-09	0.00033262	0.000744528	0.175679	0.0848966	ESRRG	chr1	217307696	217314284	6589	27	9.42e-149	1.52e-119	6.44e-118	0.206295	0.108046	ESRRG	chr1	217307696	217314284	6589	28	0	0	0	0.335738	0.17904	ESRRG	chr1	217308683	217310887	chr1	217307696	217313824	27	4.33e-71	3.44e-49	6.62e-48	0.459635	0.247602	ESRRG
AllThree	chr5	1886956	1887583	628	14	6.76e-15	0.000391087	0.000836491	0.145648	0.0897768	CTD-2194D22.4, IRX4	chr5	1882188	1888033	5846	28	7.99e-108	2.85e-103	7.29e-102	0.195492	0.119556	CTD-2194D22.3, CTD-2194D22.4, IRX4	chr5	1882188	1888033	5846	28	0	0	0	0.371253	0.222335	CTD-2194D22.3, CTD-2194D22.4, IRX4	chr5	1886956	1887583	chr5	1882188	1888033	28	8.31e-119	1.14e-80	1.08e-78	0.508693	0.29475	CTD-2194D22.3, CTD-2194D22.4, IRX4
AllThree	chr7	95025407	95027158	1752	24	1.07e-09	0.000410939	0.000869293	-0.226474	-0.0807858	PON1, PON3	chr7	95025194	95027158	1965	27	8.35e-54	2.49e-48	8.07e-48	-0.157654	-0.0551756	PON1, PON3	chr7	95025194	95027158	1965	27	3.97e-167	3.62e-129	1.59e-128	-0.184375	-0.0622158	PON1, PON3	chr7	95025407	95027158	chr7	95025194	95026937	26	4.96e-16	0.00441028	0.00448591	-0.284374	-0.0516938	PON1, PON3
AllThree	chr10	118032626	118033581	956	13	6.39e-12	0.000447908	0.00094232	0.13363	0.0683818	GFRA1	chr10	118030292	118034357	4066	31	2.71e-212	9.87e-191	1.69e-188	0.278159	0.170978	GFRA1	chr10	118030292	118034357	4066	31	0	0	0	0.430378	0.25329	GFRA1	chr10	118032626	118033581	chr10	118030292	118034357	30	4.52e-255	4.25e-138	2.59e-135	0.550592	0.382939	GFRA1
AllThree	chr5	158526614	158528040	1427	13	1.16e-07	0.000563954	0.0011488	0.176724	0.0665673	RP11-175K6.1, EBF1	chr5	158526108	158528040	1933	13	1.18e-54	9.11e-26	1.25e-25	0.178887	0.0682487	RP11-175K6.1, EBF1	chr5	158527458	158528040	583	8	5.41e-205	3.58e-91	8.95e-91	0.288139	0.148968	RP11-175K6.1	chr5	158526614	158528040	chr5	158526108	158527982	13	2.99e-41	1.74e-21	6.53e-21	0.364637	0.248789	RP11-175K6.1, EBF1
AllThree	chr19	44324481	44325139	659	11	4.04e-11	0.000581435	0.0011553	0.218432	0.10051	LYPD5	chr19	44324481	44325008	528	10	9.63e-18	2.73e-13	2.85e-13	0.124018	0.0844052	LYPD5	chr19	44324747	44325008	262	9	3.36e-159	8.78e-103	2.63e-102	0.229812	0.1847	LYPD5	chr19	44324481	44325139	chr19	44324467	44325008	11	4.13e-56	1.58e-27	8.61e-27	0.414296	0.28987	LYPD5
AllThree	chr11	128563483	128564106	624	9	2.41e-10	0.000593994	0.00117276	0.0827939	0.0541733	FLI1, SENCR	chr11	128553855	128566958	13104	48	9.04e-109	2.44e-97	5.09e-96	0.382956	0.0637024	FLI1, RP11-744N12.3, SENCR	chr11	128553855	128566958	13104	47	0	0	0	0.576263	0.109588	FLI1, RP11-744N12.3, SENCR	chr11	128563483	128564106	chr11	128554586	128566958	49	2.2e-236	7.35e-80	6.41e-78	0.644918	0.201478	FLI1, RP11-744N12.3, SENCR
AllThree	chr8	109095264	109096151	888	12	6.54e-14	0.000619971	0.0012055	0.14444	0.0546565	RSPO2	chr8	109093450	109096151	2702	19	1.93e-133	4.26e-89	6.82e-88	0.220306	0.115462	RSPO2	chr8	109093450	109096151	2702	19	0	5.69e-273	1.37e-271	0.404031	0.197645	RSPO2	chr8	109095264	109096151	chr8	109093450	109096151	20	1.68e-153	3.27e-52	7.59e-51	0.52811	0.243603	RSPO2
AllThree	chr18	35145650	35146770	1121	19	1.68e-16	0.000718021	0.00137531	0.139265	0.0549756	CELF4	chr18	35145353	35147826	2474	30	5.18e-51	8.79e-30	1.37e-29	0.16005	0.0665828	CELF4	chr18	35145353	35147826	2474	29	0	2.27e-258	4.69e-257	0.249693	0.131861	CELF4	chr18	35145650	35146770	chr18	35145353	35148483	32	8.04e-101	2.13e-64	8.91e-63	0.427564	0.262944	CELF4
AllThree	chr6	29795595	29796614	1020	11	1.4e-13	0.000737139	0.00139802	0.200473	0.108149	HLA-G, HCG4P8	chr6	29795595	29796614	1020	10	1.39e-42	5.5e-28	8.07e-28	0.146713	0.0686317	HLA-G, HCG4P8	chr6	29795595	29796614	1020	10	6.68e-140	4.8e-72	9.18e-72	0.216178	0.116821	HLA-G, HCG4P8	chr6	29795595	29796614	chr6	29795595	29796614	10	6.19e-35	1.96e-18	6.02e-18	0.286073	0.16478	HLA-G, HCG4P8
AllThree	chr6	30079139	30079662	524	13	7.55e-14	0.000760893	0.00142206	-0.191881	-0.135056	TRIM31-AS1, TRIM31	chr6	30078080	30081408	3329	19	1.52e-250	1.37e-164	1.53e-162	-0.332107	-0.201572	TRIM31-AS1, TRIM31	chr6	30079102	30081408	2307	18	0	0	0	-0.389673	-0.254344	TRIM31-AS1, TRIM31	chr6	30079139	30079662	chr6	30078080	30081408	24	3.01e-180	7.57e-93	1.08e-90	-0.482813	-0.337516	TRIM31-AS1, TRIM31
AllThree	chr3	185911519	185912486	968	7	3.37e-08	0.000791168	0.0014715	0.117579	0.058334	DGKG	chr3	185911208	185912486	1279	8	4.87e-57	9.6e-34	1.73e-33	0.198156	0.124597	DGKG	chr3	185911208	185912486	1279	9	2.01e-280	5e-144	2.7e-143	0.304244	0.217718	DGKG	chr3	185911519	185912486	chr3	185911208	185912486	9	3.31e-94	1.22e-37	1.23e-36	0.492212	0.364278	DGKG
AllThree	chr7	88387976	88389342	1367	10	9.39e-10	0.000860843	0.00158576	0.206936	0.0722293	ZNF804B	chr7	88387861	88389342	1482	10	2.39e-77	1.81e-53	7.24e-53	0.217865	0.122802	ZNF804B	chr7	88387861	88389342	1482	9	0	1.01e-174	8.07e-174	0.343643	0.230646	ZNF804B	chr7	88387976	88389342	chr7	88387861	88389342	9	7.17e-87	8.76e-42	1.11e-40	0.591733	0.396095	ZNF804B
AllThree	chr15	74494854	74495657	804	13	2.86e-23	0.000952556	0.00172988	-0.222029	-0.107024	RP11-60L3.1, STRA6	chr15	74494781	74496576	1796	13	1.53e-62	3.08e-38	6.49e-38	-0.114618	-0.0727535	RP11-60L3.1, STRA6	chr15	74494781	74496576	1796	13	1.39e-114	6.11e-65	1.05e-64	-0.138565	-0.0783243	RP11-60L3.1, STRA6	chr15	74494854	74495657	chr15	74494781	74496040	12	1.21e-13	4.32e-07	5.58e-07	-0.245236	-0.135662	RP11-60L3.1, STRA6
AllThree	chr12	41086274	41087584	1311	11	1.33e-07	0.00121966	0.00216391	0.158249	0.060873	CNTN1	chr12	41085286	41087520	2235	16	1.47e-160	3.75e-84	4.69e-83	0.22292	0.102695	CNTN1	chr12	41085286	41087459	2174	14	0	6.79e-254	1.28e-252	0.359253	0.199537	CNTN1	chr12	41086274	41087584	chr12	41085286	41087584	17	4.8e-95	2.3e-49	4.55e-48	0.427751	0.194979	CNTN1
AllThree	chr3	128212001	128212644	644	8	1.06e-07	0.00143925	0.0025073	0.145575	0.0971011	RP11-475N22.4, GATA2	chr3	128204047	128212476	8430	37	6.6e-69	6.4e-86	8.53e-85	0.229668	0.0686455	RP11-475N22.4, GATA2	chr3	128204047	128212476	8430	37	4.29e-248	6.76e-266	1.5e-264	0.314637	0.101228	RP11-475N22.4, GATA2	chr3	128212001	128212644	chr3	128208556	128212476	16	2.72e-57	9.73e-47	1.68e-45	0.495269	0.305797	RP11-475N22.4, GATA2
AllThree	chr7	145813031	145813494	464	9	1.43e-11	0.00159433	0.00276493	0.17084	0.0737894	CNTNAP2	chr7	145812842	145814306	1465	17	2.4e-76	2.99e-54	1.23e-53	0.178942	0.117207	CNTNAP2	chr7	145812842	145814306	1465	16	2.3e-267	5.95e-168	4.38e-167	0.287082	0.18845	CNTNAP2	chr7	145813031	145813494	chr7	145812842	145814306	17	1.31e-152	1.46e-68	7.63e-67	0.540544	0.373094	CNTNAP2
AllThree	chr4	17783042	17783610	569	9	2.52e-10	0.00189575	0.00317332	0.16145	0.0539828	FAM184B	chr4	17781880	17783936	2057	13	2.23e-86	2.65e-44	7.21e-44	0.211401	0.0950324	FAM184B	chr4	17781880	17783936	2057	13	0	1.03e-227	1.49e-226	0.377852	0.210928	FAM184B	chr4	17783042	17783610	chr4	17781880	17783936	13	4.28e-83	1.12e-35	9.93e-35	0.507778	0.289024	FAM184B
AllThree	chr10	91295045	91295650	606	11	3.42e-10	0.0026673	0.00415753	0.104632	0.0516135	SLC16A12	chr10	91294781	91296457	1677	15	5.35e-84	1.62e-54	6.74e-54	0.170364	0.113841	SLC16A12	chr10	91295045	91296457	1413	15	0	1.02e-181	8.97e-181	0.32719	0.213716	SLC16A12	chr10	91295045	91295650	chr10	91294781	91296457	14	3.8e-66	3.41e-27	1.83e-26	0.468956	0.307433	SLC16A12
AllThree	chr12	65218019	65218413	395	11	2.34e-13	0.00274425	0.00424312	0.15764	0.0753833	TBC1D30	chr12	65218258	65220152	1895	10	2.32e-34	1.03e-18	1.18e-18	0.184888	0.0898562	TBC1D30	chr12	65218258	65220152	1895	10	2.46e-150	5.37e-97	1.48e-96	0.268302	0.164251	TBC1D30	chr12	65218019	65218413	chr12	65218069	65220152	11	1.91e-55	2.39e-33	1.85e-32	0.512517	0.357056	TBC1D30
AllThree	chr12	50297581	50298198	618	7	1.34e-05	0.00281486	0.00431762	0.114202	0.0640076	FAIM2	chr12	50297477	50298731	1255	7	8.03e-77	1.93e-38	4.14e-38	0.240708	0.17502	FAIM2	chr12	50297477	50298731	1255	7	8.72e-185	2.63e-88	6.32e-88	0.295131	0.208664	FAIM2	chr12	50297581	50298198	chr12	50297477	50298731	7	1.37e-27	1.8e-14	4.25e-14	0.433769	0.290257	FAIM2
AllThree	chr6	112374876	112375383	508	8	7.79e-09	0.00283599	0.00433276	-0.115664	-0.0692216	WISP3	chr6	112374151	112375870	1720	9	1.01e-51	1.23e-39	2.75e-39	-0.100989	-0.0708975	WISP3	chr6	112374151	112375870	1720	8	2.15e-34	2.47e-31	2.73e-31	-0.124269	-0.0661189	WISP3	chr6	112374876	112375383	chr6	112374427	112375870	8	3.74e-10	7.28e-07	9.26e-07	-0.237486	-0.110076	WISP3
AllThree	chr1	91172337	91173030	694	7	8.95e-08	0.0033448	0.00501069	0.109928	0.0539908	NA	chr1	91172288	91173232	945	8	2.75e-16	8.52e-11	8.7e-11	0.114496	0.0556805	NA	chr1	91172288	91173232	945	8	1.93e-151	5.55e-72	1.06e-71	0.264668	0.121406	NA	chr1	91172337	91173030	chr1	91172288	91173232	8	4.89e-27	5.43e-14	1.23e-13	0.356038	0.219135	NA
AllThree	chr6	108488544	108489795	1252	9	1.74e-06	0.00346392	0.00516902	0.0883955	0.0510151	NR2E1	chr6	108485043	108489977	4935	30	7.89e-135	6.91e-128	3.54e-126	0.245866	0.12743	NR2E1, OSTM1	chr6	108484512	108492769	8258	43	0	0	0	0.335216	0.165612	NR2E1, OSTM1	chr6	108488544	108489795	chr6	108484512	108492769	44	1.4e-108	1.88e-93	2.87e-91	0.500968	0.279208	NR2E1, OSTM1
AllThree	chr2	145274874	145276072	1199	14	5.89e-07	0.00372627	0.00543415	0.112837	0.050177	ZEB2-AS1, ZEB2	chr2	145273297	145275363	2067	10	8.03e-82	3.3e-52	1.25e-51	0.267324	0.142889	ZEB2	chr2	145273297	145275363	2067	10	0	4.7e-150	2.74e-149	0.396124	0.211308	ZEB2	chr2	145274874	145276072	chr2	145273297	145275441	12	8.42e-83	1.93e-35	1.68e-34	0.444144	0.309744	ZEB2
AllThree	chr3	35680545	35681627	1083	11	4.37e-07	0.00492352	0.00695896	0.134698	0.0659245	ARPP21	chr3	35680387	35681883	1497	9	1.91e-72	2.46e-38	5.23e-38	0.208849	0.108821	ARPP21	chr3	35680387	35681883	1497	9	0	5.86e-117	2.14e-116	0.277247	0.174216	ARPP21	chr3	35680545	35681627	chr3	35680387	35681883	9	1.27e-80	3.2e-27	1.72e-26	0.39558	0.247578	ARPP21
AllThree	chr6	73331114	73331756	643	12	9.47e-07	0.00521909	0.00722829	0.131495	0.0700617	KCNQ5	chr6	73329475	73332963	3489	18	4.06e-118	2.79e-91	4.76e-90	0.284477	0.145628	KCNQ5	chr6	73329475	73332963	3489	18	0	1.79e-257	3.56e-256	0.404352	0.198564	KCNQ5	chr6	73331114	73331756	chr6	73329475	73332963	18	1.16e-91	8.49e-42	1.08e-40	0.519107	0.262384	KCNQ5
AllThree	chr6	127440413	127441199	787	9	1.94e-09	0.00546746	0.00751775	0.0882195	0.0577136	RSPO3	chr6	127439206	127442648	3443	18	1.69e-202	9.39e-109	2.77e-107	0.273453	0.135369	RSPO3	chr6	127439539	127442648	3110	17	0	3.43e-247	6.17e-246	0.321944	0.182404	RSPO3	chr6	127440413	127441199	chr6	127439206	127442648	18	5.83e-83	8.24e-55	2.17e-53	0.54423	0.304156	RSPO3
AllThree	chr2	71017852	71018354	503	7	9.51e-06	0.00637077	0.00866695	0.0903807	0.0561941	NA	chr2	71016885	71018354	1470	10	1.24e-94	4.31e-34	7.81e-34	0.189806	0.0745952	FIGLA	chr2	71016885	71018354	1470	9	7.06e-270	4.46e-70	8.33e-70	0.289629	0.131716	FIGLA	chr2	71017852	71018354	chr2	71016885	71018354	10	2.72e-70	2.41e-18	7.35e-18	0.389747	0.176775	FIGLA
AllThree	chr13	102068530	102069296	767	9	5.77e-05	0.00678739	0.00910503	0.122677	0.0712909	NALCN	chr13	102067343	102069556	2214	14	6e-126	1.89e-64	1.2e-63	0.265224	0.129009	NALCN	chr13	102067343	102069556	2214	12	0	4.71e-218	6.06e-217	0.397486	0.252907	NALCN	chr13	102068530	102069296	chr13	102067343	102069556	13	6.83e-98	2.6e-38	2.77e-37	0.425844	0.236137	NALCN
AllThree	chr2	27531163	27531597	435	9	3.07e-07	0.007014	0.00934392	0.119873	0.07419	UCN	chr2	27529325	27531535	2211	19	1.06e-46	7.8e-48	2.47e-47	0.146189	0.0757644	TRIM54, UCN	chr2	27529325	27531535	2211	19	0	6.14e-225	8.54e-224	0.234756	0.141438	TRIM54, UCN	chr2	27531163	27531597	chr2	27529325	27531535	19	1.07e-107	1.54e-59	5.09e-58	0.425103	0.254758	TRIM54, UCN
AllThree	chr7	155174508	155175340	833	7	1.01e-06	0.00760728	0.0100301	0.208012	0.0890695	AC008060.7	chr7	155174129	155175340	1212	8	1.24e-55	1.2e-33	2.14e-33	0.162337	0.102655	AC008060.7	chr7	155174129	155175340	1212	8	0	6.17e-139	3.1e-138	0.27804	0.188996	AC008060.7	chr7	155174508	155175340	chr7	155174129	155175340	8	6.61e-77	2.65e-33	2.04e-32	0.43564	0.317529	AC008060.7
AllThree	chr20	62795464	62796178	715	9	2.12e-09	0.00815952	0.0106489	-0.110189	-0.0727249	MYT1	chr20	62794798	62796417	1620	12	3.85e-193	8.01e-87	1.11e-85	-0.230878	-0.165484	MYT1	chr20	62794798	62796417	1620	12	0	9e-189	8.61e-188	-0.262997	-0.181103	MYT1	chr20	62795464	62796178	chr20	62794798	62796417	12	3.91e-97	3.94e-29	2.33e-28	-0.440846	-0.249837	MYT1
AllThree	chr20	9819467	9819820	354	7	4.58e-06	0.00819224	0.0106554	0.150785	0.0799204	PAK7	chr20	9818397	9820894	2498	13	5.42e-53	1.27e-34	2.35e-34	0.149613	0.0507414	PAK7	chr20	9818601	9820894	2294	12	1.18e-157	6.82e-105	2.11e-104	0.24616	0.104249	PAK7	chr20	9819467	9819820	chr20	9818397	9820894	14	9.83e-47	2.36e-22	9.29e-22	0.433783	0.136875	PAK7
AllThree	chr21	27011102	27011836	735	10	2.56e-07	0.00875546	0.0112737	0.153454	0.0544993	JAM2	chr21	27010160	27012878	2719	15	1.2e-126	7.01e-80	7.75e-79	0.257585	0.103702	JAM2	chr21	27010160	27012878	2719	14	0	9.35e-196	9.68e-195	0.30568	0.160078	JAM2	chr21	27011102	27011836	chr21	27010160	27012878	15	1.42e-107	1.38e-52	3.32e-51	0.430968	0.250773	JAM2
AllThree	chr11	101454317	101454996	680	12	1.92e-07	0.00946466	0.0121463	0.176746	0.106034	TRPC6	chr11	101453358	101454996	1639	10	6.22e-91	4.04e-45	1.14e-44	0.23187	0.124245	TRPC6	chr11	101453106	101454996	1891	11	9.2e-295	1.02e-128	4.47e-128	0.338798	0.186113	TRPC6	chr11	101454317	101454996	chr11	101453358	101454996	11	1.27e-75	5.56e-31	3.68e-30	0.456235	0.278744	TRPC6
AllThree	chr11	105480979	105481641	663	11	8.31e-08	0.0107547	0.0137105	0.151921	0.0855957	GRIA4	chr11	105480771	105481988	1218	15	4.97e-171	4.33e-97	8.96e-96	0.30832	0.202031	GRIA4	chr11	105480771	105481863	1093	12	0	4e-234	6.43e-233	0.427448	0.29424	GRIA4	chr11	105480979	105481641	chr11	105479843	105481988	17	4.93e-202	5.41e-69	2.89e-67	0.609856	0.36348	GRIA4
AllThree	chr7	153584038	153584609	572	9	3.48e-06	0.0110267	0.0140109	0.131566	0.0757044	DPP6	chr7	153583318	153585368	2051	11	3.32e-73	1.54e-54	6.42e-54	0.183404	0.127627	DPP6	chr7	153583318	153586207	2890	13	1.06e-270	4.25e-167	3.07e-166	0.326486	0.201069	DPP6	chr7	153584038	153584609	chr7	153583318	153586592	15	3.8e-61	9.54e-34	7.56e-33	0.405656	0.182971	DPP6
AllThree	chr4	6694923	6695698	776	9	5.29e-13	0.0125174	0.0158006	-0.175407	-0.0755309	S100P	chr4	6694923	6695698	776	7	1.46e-100	2.05e-55	8.89e-55	-0.226996	-0.17061	S100P	chr4	6694923	6695698	776	7	0	2.65e-150	1.55e-149	-0.305557	-0.20993	S100P	chr4	6694923	6695698	chr4	6694923	6695698	9	3.5e-84	4.2e-32	2.99e-31	-0.468594	-0.259447	S100P
AllThree	chr8	50821904	50822565	662	10	4.13e-09	0.0137293	0.0172738	0.150535	0.0544287	SNTG1	chr8	50822168	50824749	2582	14	3.39e-43	1.8e-37	3.7e-37	0.185003	0.0653188	SNTG1	chr8	50822168	50824749	2582	15	1.23e-161	3.44e-96	9.37e-96	0.24423	0.112121	SNTG1	chr8	50821904	50822565	chr8	50822168	50825702	16	7.95e-39	3.24e-19	1.04e-18	0.316494	0.135268	SNTG1
AllThree	chr11	27740813	27742454	1642	13	8.94e-07	0.0141585	0.017699	0.124903	0.0563066	BDNF, RP11-587D21.4	chr11	27742060	27744816	2757	18	5.01e-36	1.34e-36	2.66e-36	0.144666	0.081334	BDNF, RP11-587D21.4	chr11	27740078	27744816	4739	24	2.53e-269	7.26e-160	4.73e-159	0.234157	0.133072	BDNF, RP11-587D21.4	chr11	27740813	27742454	chr11	27740078	27744816	28	3.89e-76	2.3e-52	5.42e-51	0.414	0.247933	BDNF, RP11-587D21.4
AllThree	chr14	62583787	62584826	1040	14	4.56e-09	0.0157771	0.0195312	0.170394	0.0663094	RP11-355I22.6, LINC00643, RP11-355I22.2	chr14	62583388	62584600	1213	13	2.17e-56	1.32e-38	2.84e-38	0.17752	0.0944187	RP11-355I22.6, LINC00643, RP11-355I22.2	chr14	62583787	62584565	779	11	0	3.39e-171	2.6e-170	0.284118	0.201239	RP11-355I22.6, LINC00643, RP11-355I22.2	chr14	62583787	62584826	chr14	62583388	62584600	13	1.82e-64	1.21e-25	5.88e-25	0.367454	0.225486	RP11-355I22.6, LINC00643, RP11-355I22.2
AllThree	chr4	81186795	81187798	1004	10	2.17e-07	0.0172344	0.0209976	0.153512	0.0710204	FGF5	chr4	81186901	81188471	1571	11	8.17e-87	6.3e-66	4.25e-65	0.205395	0.16056	FGF5	chr4	81186901	81188471	1571	11	0	3.81e-219	5e-218	0.325316	0.253998	FGF5	chr4	81186795	81187798	chr4	81186795	81188471	11	8.56e-125	7.96e-47	1.38e-45	0.474464	0.347103	FGF5
AllThree	chr19	37096010	37096715	706	12	2.92e-08	0.0173399	0.0210594	0.127716	0.0540132	ZNF382, ZNF529	chr19	37095466	37096588	1123	10	2.29e-64	4.63e-40	1.05e-39	0.230796	0.122227	ZNF382, ZNF529	chr19	37095466	37096588	1123	10	1.43e-170	2.23e-101	6.54e-101	0.296562	0.166285	ZNF382, ZNF529	chr19	37096010	37096715	chr19	37095466	37096588	10	3.14e-40	2.46e-23	1.04e-22	0.365276	0.208627	ZNF382, ZNF529
AllThree	chr15	48937213	48938370	1158	8	6.64e-06	0.0191232	0.0228647	0.125626	0.0626173	RP11-227D13.1, FBN1	chr15	48936208	48938775	2568	11	1.51e-133	1.79e-66	1.25e-65	0.300579	0.177665	RP11-227D13.1, FBN1	chr15	48935514	48938775	3262	13	0	5.39e-216	6.79e-215	0.455691	0.242514	RP11-227D13.1, FBN1	chr15	48937213	48938370	chr15	48936208	48939483	12	3.42e-82	5.22e-35	4.42e-34	0.49494	0.276545	RP11-227D13.1, FBN1
AllThree	chr17	80330415	80330901	487	7	9.2e-06	0.0192583	0.0228866	0.136533	0.0833069	NA	chr17	80329175	80330901	1727	10	3e-45	1.44e-18	1.65e-18	0.161586	0.0654139	NA	chr17	80329175	80330901	1727	10	5.06e-162	7.85e-45	1.02e-44	0.270559	0.100023	NA	chr17	80330415	80330901	chr17	80329175	80330901	10	1.55e-14	1.71e-09	2.68e-09	0.311526	0.177228	NA
AllThree	chr2	161127564	161128446	883	9	7.15e-21	0.0224021	0.0262951	-0.194274	-0.0617991	ITGB6	chr2	161126295	161128184	1890	15	6.61e-84	9.93e-47	2.98e-46	-0.180005	-0.0883651	ITGB6	chr2	161126295	161128184	1890	15	3.77e-188	1.25e-122	4.91e-122	-0.245921	-0.117554	ITGB6	chr2	161127564	161128446	chr2	161126857	161128184	9	5.74e-19	8.57e-12	1.62e-11	-0.315597	-0.200794	ITGB6
AllThree	chr3	238048	238618	571	13	4.18e-08	0.0235575	0.0274837	0.165543	0.0834778	CHL1, CHL1-AS2	chr3	238161	240139	1979	12	1.56e-101	3.13e-69	2.43e-68	0.219359	0.16344	CHL1, CHL1-AS2	chr3	238161	240139	1979	13	0	2.38e-218	3.07e-217	0.312336	0.246892	CHL1, CHL1-AS2	chr3	238048	238618	chr3	238048	240139	14	4.01e-127	4.3e-63	1.64e-61	0.486885	0.35216	CHL1, CHL1-AS2
AllThree	chr4	156679949	156681475	1527	13	2.85e-07	0.026124	0.0300231	0.186914	0.0686039	GUCY1B3	chr4	156679085	156681385	2301	11	7.28e-99	2.43e-75	2.36e-74	0.192516	0.111029	GUCY1B3	chr4	156679537	156681385	1849	10	0	7.9e-160	5.13e-159	0.351822	0.219069	GUCY1B3	chr4	156679949	156681475	chr4	156679085	156681475	12	1.17e-90	3.11e-38	3.29e-37	0.484426	0.222554	GUCY1B3
AllThree	chr20	25062254	25063078	825	11	3.21e-08	0.0264213	0.0302745	0.120832	0.0612068	VSX1	chr20	25061762	25065553	3792	20	2.4e-117	1.17e-92	2.09e-91	0.181481	0.124801	VSX1	chr20	25061762	25065553	3792	20	0	0	0	0.465406	0.239135	VSX1	chr20	25062254	25063078	chr20	25061762	25065553	20	1.44e-133	9.32e-59	3.02e-57	0.527938	0.296211	VSX1
AllThree	chr18	76740088	76740284	197	7	0.000117994	0.0294849	0.0335849	0.109071	0.0725983	SALL3	chr18	76737392	76741157	3766	17	1.61e-32	1.94e-22	2.41e-22	0.165014	0.061738	SALL3, RP11-849I19.1	chr18	76737392	76741157	3766	17	7.62e-225	8.57e-189	8.24e-188	0.296888	0.166854	SALL3, RP11-849I19.1	chr18	76740088	76740284	chr18	76736785	76741157	19	9.47e-51	5.23e-37	5.1e-36	0.379598	0.229976	SALL3, RP11-849I19.1
AllThree	chr3	68981852	68982098	247	11	3.14e-07	0.0298671	0.0339199	0.14353	0.0710282	NA	chr3	68980320	68982098	1779	14	7.28e-124	2.17e-79	2.35e-78	0.207697	0.155561	FAM19A4	chr3	68980320	68982098	1779	12	0	5.03e-183	4.45e-182	0.337661	0.240103	FAM19A4	chr3	68981852	68982098	chr3	68980320	68982098	14	4e-202	2e-67	9.73e-66	0.580126	0.380873	FAM19A4
AllThree	chr22	45704902	45705265	364	7	1.91e-06	0.0307465	0.0347138	-0.156973	-0.0972892	FAM118A	chr22	45703899	45706726	2828	18	1.74e-86	1.08e-35	2.08e-35	-0.159669	-0.050717	FAM118A	chr22	45703899	45706726	2828	18	0	1.86e-123	7.45e-123	-0.190466	-0.0616866	FAM118A	chr22	45704902	45705265	chr22	45703899	45706060	14	2.75e-60	2.78e-20	9.65e-20	-0.282028	-0.103942	FAM118A
AllThree	chr6	72595944	72596493	550	8	8.89e-08	0.0362435	0.0404456	0.143715	0.0608749	RIMS1	chr6	72595944	72596748	805	9	5.94e-61	1.98e-35	3.76e-35	0.167449	0.121768	RIMS1	chr6	72595944	72596748	805	9	1.35e-227	7.81e-118	2.89e-117	0.265728	0.205649	RIMS1	chr6	72595944	72596493	chr6	72595944	72596748	8	2.38e-52	3.43e-25	1.62e-24	0.447282	0.338449	RIMS1
AllThree	chr1	109203610	109203923	314	10	1.62e-06	0.0412784	0.0447667	-0.137351	-0.0640617	HENMT1	chr1	109203610	109204821	1212	8	3.79e-64	3.5e-36	6.84e-36	-0.138442	-0.0816539	HENMT1	chr1	109203268	109204821	1554	9	5.88e-289	4.26e-138	2.12e-137	-0.321341	-0.138007	HENMT1	chr1	109203610	109203923	chr1	109203268	109204821	9	1.1e-14	1.11e-05	1.28e-05	-0.371009	-0.0965165	HENMT1
AllThree	chr11	20690930	20691180	251	7	0.000253277	0.0430014	0.0463741	0.119579	0.07353	NELL1	chr11	20690223	20692867	2645	19	5.23e-223	9.92e-123	4.39e-121	0.272471	0.168488	NELL1, RP11-701I24.3	chr11	20690223	20692867	2645	19	0	0	0	0.38244	0.252578	NELL1, RP11-701I24.3	chr11	20690930	20691180	chr11	20690223	20692867	19	2.23e-135	4.66e-67	2.24e-65	0.483961	0.311052	NELL1, RP11-701I24.3
AllThree	chr19	45737011	45737880	870	10	1.34e-06	0.0444808	0.0478355	0.148667	0.0713903	MARK4, EXOC3L2	chr19	45737011	45737880	870	10	5.1e-48	1.82e-29	2.81e-29	0.113908	0.0537251	MARK4, EXOC3L2	chr19	45737011	45738115	1105	11	4.81e-198	1.29e-110	4.28e-110	0.177942	0.115508	MARK4, EXOC3L2	chr19	45737011	45737880	chr19	45737011	45738857	12	2.88e-95	1.42e-31	9.92e-31	0.414315	0.227694	MARK4, EXOC3L2
ColoCare	chr13	28549574	28551730	2157	9	1.98e-12	2.99e-09	4.6e-08	0.306484	0.20975	NA	NA	NA	NA	NA	NA	NA	NA	NA	NA	NA	NA	chr13	28549574	28552610	3037	11	6.02e-57	3.9e-45	5.08e-45	0.216236	0.09052	URAD	chr13	28549574	28551730	NA	NA	NA	NA	NA	NA	NA	NA	NA	NA
ColoCare	chr1	65468263	65468921	659	8	1.55e-11	9.48e-06	3.91e-05	-0.193218	-0.13652	NA	NA	NA	NA	NA	NA	NA	NA	NA	NA	NA	NA	chr1	65467980	65468921	942	10	4.69e-116	1.57e-80	3.42e-80	-0.161393	-0.075479	RP11-182I10.3	chr1	65468263	65468921	NA	NA	NA	NA	NA	NA	NA	NA	NA	NA
ColoCare	chr5	174150712	174151779	1068	13	1.46e-11	1.02e-05	4.1e-05	0.147753	0.0864295	MSX2	NA	NA	NA	NA	NA	NA	NA	NA	NA	NA	NA	chr5	174150286	174151634	1349	9	4.3e-46	3.66e-14	3.67e-14	0.177856	0.0599829	MSX2	chr5	174150712	174151779	NA	NA	NA	NA	NA	NA	NA	NA	NA	NA
ColoCare	chr6	134498979	134499794	816	9	4.03e-25	1.36e-05	5.17e-05	-0.155278	-0.0629585	SGK1	NA	NA	NA	NA	NA	NA	NA	NA	NA	NA	NA	chr6	134498979	134499794	816	7	9.52e-96	7.76e-52	1.1e-51	-0.119655	-0.0569383	SGK1	chr6	134498979	134499794	NA	NA	NA	NA	NA	NA	NA	NA	NA	NA
ColoCare	chr15	62457209	62457883	675	8	1.79e-17	6.75e-05	0.00019701	-0.14465	-0.0886733	C2CD4B	NA	NA	NA	NA	NA	NA	NA	NA	NA	NA	NA	chr15	62457209	62458847	1639	8	7.12e-91	6.59e-47	8.76e-47	-0.150322	-0.0572399	C2CD4B	chr15	62457209	62457883	NA	NA	NA	NA	NA	NA	NA	NA	NA	NA
ColoCare	chr12	66582582	66583431	850	11	3.72e-12	0.000958307	0.00173215	0.149649	0.0725527	IRAK3	NA	NA	NA	NA	NA	NA	NA	NA	NA	NA	NA	chr12	66582582	66583431	850	9	3.64e-63	6.24e-38	7.44e-38	0.164453	0.0696758	IRAK3	chr12	66582582	66583431	NA	NA	NA	NA	NA	NA	NA	NA	NA	NA
ColoCare	chr1	84326185	84326669	485	8	2.9e-08	0.00354411	0.00523212	-0.101874	-0.0664466	RP11-475O6.1	NA	NA	NA	NA	NA	NA	NA	NA	NA	NA	NA	chr1	84326185	84327319	1135	8	2.15e-72	1.29e-43	1.64e-43	-0.120817	-0.0551765	RP11-475O6.1	chr1	84326185	84326669	chr1	84326185	84327426	11	1.2e-11	4.05e-06	4.85e-06	-0.253297	0.0653756	RP11-475O6.1
ColoCare	chr7	137028165	137028617	453	9	7.9e-07	0.0158674	0.01958	0.102576	0.0763894	PTN	NA	NA	NA	NA	NA	NA	NA	NA	NA	NA	NA	chr7	137028165	137028617	453	8	1.21e-44	8.1e-29	8.76e-29	0.188236	0.0916224	PTN	chr7	137028165	137028617	NA	NA	NA	NA	NA	NA	NA	NA	NA	NA
ColoCare	chr17	37123638	37123949	312	9	1.07e-06	0.0418702	0.0452809	-0.0788577	-0.0521571	FBXO47	NA	NA	NA	NA	NA	NA	NA	NA	NA	NA	NA	chr17	37123638	37124558	921	9	3.11e-88	9.37e-58	1.44e-57	-0.0929489	-0.056609	FBXO47	chr17	37123638	37123949	NA	NA	NA	NA	NA	NA	NA	NA	NA	NA
ColoCare/GSE193535	chr6	166075755	166078145	2391	8	5.83e-12	4.94e-07	3.52e-06	0.196502	0.106035	PDE10A	chr6	166073666	166078145	4480	16	1.82e-35	9.79e-51	3.49e-50	0.147572	0.104384	PDE10A	chr6	166073666	166078145	4480	16	1.31e-63	2.15e-83	4.86e-83	0.22343	0.121366	PDE10A	chr6	166075755	166078145	NA	NA	NA	NA	NA	NA	NA	NA	NA	NA
ColoCare/GSE193535	chr7	94953653	94954438	786	8	7.06e-23	7.17e-06	3.17e-05	-0.258625	-0.127016	PON1	chr7	94953653	94955348	1696	12	5.05e-29	1.18e-17	1.33e-17	-0.242708	-0.0625261	PON1	chr7	94953653	94954455	803	11	3.17e-32	1.36e-19	1.39e-19	-0.112387	-0.0508699	PON1	chr7	94953653	94954438	NA	NA	NA	NA	NA	NA	NA	NA	NA	NA
ColoCare/GSE193535	chr16	29887661	29888571	911	7	2.06e-11	2.32e-05	7.99e-05	-0.161177	-0.123362	SEZ6L2	chr16	29887661	29888733	1073	8	8.71e-50	2.85e-19	3.3e-19	-0.171271	-0.0783451	SEZ6L2	chr16	29887661	29888733	1073	8	3.35e-136	2.16e-48	2.92e-48	-0.246577	-0.123	SEZ6L2	chr16	29887661	29888571	NA	NA	NA	NA	NA	NA	NA	NA	NA	NA
ColoCare/GSE193535	chr1	109849705	109850837	1133	8	4.34e-16	0.000149527	0.000394301	-0.176286	-0.0721351	NA	chr1	109849545	109850837	1293	7	1.21e-26	3e-15	3.23e-15	-0.091825	-0.0547127	MYBPHL	chr1	109849545	109850837	1293	7	4.16e-70	9.38e-35	1.08e-34	-0.12847	-0.0724941	MYBPHL	chr1	109849705	109850837	NA	NA	NA	NA	NA	NA	NA	NA	NA	NA
ColoCare/GSE193535	chr6	168418276	168418632	357	7	1.86e-11	0.000221933	0.00054423	-0.16413	-0.0784065	KIF25	chr6	168416740	168418527	1788	11	6.17e-36	8.19e-28	1.2e-27	-0.178428	-0.100417	KIF25	chr6	168416740	168418527	1788	12	7.09e-88	5.44e-43	6.85e-43	-0.17728	-0.0669824	KIF25	chr6	168418276	168418632	NA	NA	NA	NA	NA	NA	NA	NA	NA	NA
ColoCare/GSE193535	chr4	153600942	153601789	848	10	1.17e-17	0.000247292	0.000580533	-0.145632	-0.0556728	TMEM154	chr4	153600942	153602251	1310	8	9e-43	2.59e-21	3.14e-21	-0.115198	-0.0524425	TMEM154	chr4	153600942	153602251	1310	8	1.11e-198	1.16e-94	3.08e-94	-0.174678	-0.0810092	TMEM154	chr4	153600942	153601789	NA	NA	NA	NA	NA	NA	NA	NA	NA	NA
ColoCare/GSE193535	chr11	108422791	108423325	535	7	1.7e-07	0.00315602	0.00474636	-0.109721	-0.080331	EXPH5	chr11	108422663	108423325	663	7	9.43e-39	2.15e-29	3.32e-29	-0.17762	-0.112307	EXPH5	chr11	108422663	108423325	663	7	8.49e-14	1.69e-09	1.69e-09	-0.124983	-0.0541606	EXPH5	chr11	108422791	108423325	NA	NA	NA	NA	NA	NA	NA	NA	NA	NA
ColoCare/GSE193535	chr17	78151784	78152466	683	9	1.84e-11	0.00835852	0.0108351	-0.159955	-0.0825848	CARD14	chr17	78150934	78152466	1533	7	9.77e-95	1.02e-54	4.27e-54	-0.214414	-0.151699	CARD14	chr17	78150934	78152466	1533	7	1.8e-152	2.92e-91	7.32e-91	-0.232526	-0.157422	CARD14	chr17	78151784	78152466	NA	NA	NA	NA	NA	NA	NA	NA	NA	NA
GSE193535	chr21	40033236	40034771	1536	8	1.33e-46	2.66e-10	5.12e-09	-0.306221	-0.164808	ERG	chr21	40031295	40034771	3477	8	2.7e-23	9.3e-27	1.32e-26	-0.195652	-0.0693671	ERG	NA	NA	NA	NA	NA	NA	NA	NA	NA	NA	NA	chr21	40033236	40034771	NA	NA	NA	NA	NA	NA	NA	NA	NA	NA
GSE193535	chr5	126408756	126410348	1593	14	2.05e-15	8.17e-05	0.000234749	-0.281612	-0.141591	C5orf63	chr5	126408756	126409553	798	12	2.64e-37	1.88e-29	2.91e-29	-0.11654	-0.0732657	C5orf63	NA	NA	NA	NA	NA	NA	NA	NA	NA	NA	NA	chr5	126408756	126410348	NA	NA	NA	NA	NA	NA	NA	NA	NA	NA
GSE193535	chr7	25890808	25892407	1600	7	1.59e-08	0.0004043	0.000859976	-0.164406	-0.0752665	NA	chr7	25890572	25892407	1836	8	5.14e-20	2.15e-13	2.25e-13	-0.11984	-0.0553784	NA	NA	NA	NA	NA	NA	NA	NA	NA	NA	NA	NA	chr7	25890808	25892407	NA	NA	NA	NA	NA	NA	NA	NA	NA	NA
GSE193535	chr19	35940174	35940862	689	7	8.6e-18	0.00249723	0.00394792	-0.260949	-0.0935307	FFAR2	chr19	35939561	35940862	1302	7	2.24e-40	1.81e-26	2.53e-26	-0.18107	-0.0985068	FFAR2	NA	NA	NA	NA	NA	NA	NA	NA	NA	NA	NA	chr19	35940174	35940862	NA	NA	NA	NA	NA	NA	NA	NA	NA	NA
GSE193535	chr3	113160071	113160821	751	13	1.02e-11	0.00276132	0.00425243	0.120341	0.0509769	WDR52	chr3	113160071	113160821	751	10	1.03e-51	2.93e-34	5.35e-34	0.125907	0.0715469	WDR52	NA	NA	NA	NA	NA	NA	NA	NA	NA	NA	NA	chr3	113160071	113160821	NA	NA	NA	NA	NA	NA	NA	NA	NA	NA
NA	chr5	138860810	138862487	1678	13	4.19e-35	1.51e-15	8.32e-14	-0.18573	-0.0855308	TMEM173	NA	NA	NA	NA	NA	NA	NA	NA	NA	NA	NA	NA	NA	NA	NA	NA	NA	NA	NA	NA	NA	NA	chr5	138860810	138862487	NA	NA	NA	NA	NA	NA	NA	NA	NA	NA
NA	chr5	72509356	72511623	2268	8	1.57e-18	3e-11	8.25e-10	-0.265717	-0.163731	RP11-60A8.1	NA	NA	NA	NA	NA	NA	NA	NA	NA	NA	NA	NA	NA	NA	NA	NA	NA	NA	NA	NA	NA	NA	chr5	72509356	72511623	NA	NA	NA	NA	NA	NA	NA	NA	NA	NA
NA	chr6	31894831	31895598	768	9	3.59e-25	2.04e-09	3.27e-08	-0.206141	-0.105373	C2, CFB, CFB	NA	NA	NA	NA	NA	NA	NA	NA	NA	NA	NA	NA	NA	NA	NA	NA	NA	NA	NA	NA	NA	NA	chr6	31894831	31895598	NA	NA	NA	NA	NA	NA	NA	NA	NA	NA
NA	chr12	96251548	96252602	1055	11	3.18e-51	4.75e-09	6.77e-08	-0.327079	-0.141699	RP11-536G4.2	NA	NA	NA	NA	NA	NA	NA	NA	NA	NA	NA	NA	NA	NA	NA	NA	NA	NA	NA	NA	NA	NA	chr12	96251548	96252602	NA	NA	NA	NA	NA	NA	NA	NA	NA	NA
NA	chr6	86158972	86159753	782	10	7.61e-50	8.61e-09	1.1e-07	-0.278768	-0.144518	NA	NA	NA	NA	NA	NA	NA	NA	NA	NA	NA	NA	NA	NA	NA	NA	NA	NA	NA	NA	NA	NA	NA	chr6	86158972	86159753	NA	NA	NA	NA	NA	NA	NA	NA	NA	NA
NA	chr13	20767607	20768560	954	11	3.99e-29	9.47e-08	8.89e-07	-0.327754	-0.151992	NA	NA	NA	NA	NA	NA	NA	NA	NA	NA	NA	NA	NA	NA	NA	NA	NA	NA	NA	NA	NA	NA	NA	chr13	20767607	20768560	NA	NA	NA	NA	NA	NA	NA	NA	NA	NA
NA	chr1	16163479	16164122	644	7	4.06e-19	1.3e-07	1.2e-06	-0.25976	-0.161153	RP11-169K16.9	NA	NA	NA	NA	NA	NA	NA	NA	NA	NA	NA	NA	NA	NA	NA	NA	NA	NA	NA	NA	NA	NA	chr1	16163479	16164122	NA	NA	NA	NA	NA	NA	NA	NA	NA	NA
NA	chr9	91604734	91606450	1717	15	2.19e-47	5.16e-07	3.61e-06	-0.28839	-0.0563558	C9orf47, S1PR3	NA	NA	NA	NA	NA	NA	NA	NA	NA	NA	NA	NA	NA	NA	NA	NA	NA	NA	NA	NA	NA	NA	chr9	91604734	91606450	NA	NA	NA	NA	NA	NA	NA	NA	NA	NA
NA	chr12	50614713	50616779	2067	9	6.3e-14	5.49e-07	3.77e-06	-0.230959	-0.0926616	RP3-405J10.4, LIMA1	NA	NA	NA	NA	NA	NA	NA	NA	NA	NA	NA	NA	NA	NA	NA	NA	NA	NA	NA	NA	NA	NA	chr12	50614713	50616779	NA	NA	NA	NA	NA	NA	NA	NA	NA	NA
NA	chr21	43815685	43816355	671	7	2.56e-22	6.84e-07	4.62e-06	-0.318598	-0.198136	TMPRSS3	NA	NA	NA	NA	NA	NA	NA	NA	NA	NA	NA	NA	NA	NA	NA	NA	NA	NA	NA	NA	NA	NA	chr21	43815685	43816355	NA	NA	NA	NA	NA	NA	NA	NA	NA	NA
NA	chr10	34061313	34062234	922	8	1.66e-29	7.93e-07	4.92e-06	-0.172448	-0.106124	LINC00838	NA	NA	NA	NA	NA	NA	NA	NA	NA	NA	NA	NA	NA	NA	NA	NA	NA	NA	NA	NA	NA	NA	chr10	34061313	34062234	NA	NA	NA	NA	NA	NA	NA	NA	NA	NA
NA	chr17	79224306	79225974	1669	7	6.4e-11	7.81e-07	4.92e-06	-0.100609	-0.057576	SLC38A10	NA	NA	NA	NA	NA	NA	NA	NA	NA	NA	NA	NA	NA	NA	NA	NA	NA	NA	NA	NA	NA	NA	chr17	79224306	79225974	NA	NA	NA	NA	NA	NA	NA	NA	NA	NA
NA	chr1	207095153	207095668	516	7	5.49e-16	1.03e-06	6.1e-06	-0.14096	-0.0841198	FAIM3	NA	NA	NA	NA	NA	NA	NA	NA	NA	NA	NA	NA	NA	NA	NA	NA	NA	NA	NA	NA	NA	NA	chr1	207095153	207095668	NA	NA	NA	NA	NA	NA	NA	NA	NA	NA
NA	chr11	84634126	84634735	610	9	9.02e-19	1.19e-06	6.96e-06	-0.313684	-0.122763	DLG2	NA	NA	NA	NA	NA	NA	NA	NA	NA	NA	NA	NA	NA	NA	NA	NA	NA	NA	NA	NA	NA	NA	chr11	84634126	84634735	NA	NA	NA	NA	NA	NA	NA	NA	NA	NA
NA	chr17	17464853	17465682	830	8	2e-13	1.85e-06	9.89e-06	-0.11353	-0.0685202	PEMT	NA	NA	NA	NA	NA	NA	NA	NA	NA	NA	NA	NA	NA	NA	NA	NA	NA	NA	NA	NA	NA	NA	chr17	17464853	17465682	NA	NA	NA	NA	NA	NA	NA	NA	NA	NA
NA	chr1	114521301	114522185	885	8	7.29e-28	2.53e-06	1.28e-05	-0.260889	-0.0983897	OLFML3	NA	NA	NA	NA	NA	NA	NA	NA	NA	NA	NA	NA	NA	NA	NA	NA	NA	NA	NA	NA	NA	NA	chr1	114521301	114522185	NA	NA	NA	NA	NA	NA	NA	NA	NA	NA
NA	chr7	150709186	150711449	2264	8	6.24e-10	2.56e-06	1.28e-05	-0.185934	-0.0526804	NOS3, ATG9B	NA	NA	NA	NA	NA	NA	NA	NA	NA	NA	NA	NA	NA	NA	NA	NA	NA	NA	NA	NA	NA	NA	chr7	150709186	150711449	NA	NA	NA	NA	NA	NA	NA	NA	NA	NA
NA	chr13	49975383	49976140	758	7	2.48e-11	2.87e-06	1.38e-05	-0.120947	-0.0559461	CAB39L	NA	NA	NA	NA	NA	NA	NA	NA	NA	NA	NA	NA	NA	NA	NA	NA	NA	NA	NA	NA	NA	NA	chr13	49975383	49976140	NA	NA	NA	NA	NA	NA	NA	NA	NA	NA
NA	chr12	115124584	115126061	1478	8	4.47e-14	7.46e-06	3.26e-05	-0.261102	-0.135521	NA	NA	NA	NA	NA	NA	NA	NA	NA	NA	NA	NA	NA	NA	NA	NA	NA	NA	NA	NA	NA	NA	NA	chr12	115124584	115126061	NA	NA	NA	NA	NA	NA	NA	NA	NA	NA
NA	chr4	119199621	119200372	752	12	6.24e-15	7.67e-06	3.28e-05	-0.174124	-0.0559414	SNHG8	NA	NA	NA	NA	NA	NA	NA	NA	NA	NA	NA	NA	NA	NA	NA	NA	NA	NA	NA	NA	NA	NA	chr4	119199621	119200372	NA	NA	NA	NA	NA	NA	NA	NA	NA	NA
NA	chr16	10479507	10480776	1270	11	6.53e-17	1.53e-05	5.65e-05	-0.222983	-0.0968313	ATF7IP2	NA	NA	NA	NA	NA	NA	NA	NA	NA	NA	NA	NA	NA	NA	NA	NA	NA	NA	NA	NA	NA	NA	chr16	10479507	10480776	NA	NA	NA	NA	NA	NA	NA	NA	NA	NA
NA	chr14	99988776	99990181	1406	9	7.8e-15	1.53e-05	5.65e-05	-0.219029	-0.0888458	CCNK, CCDC85C	NA	NA	NA	NA	NA	NA	NA	NA	NA	NA	NA	NA	NA	NA	NA	NA	NA	NA	NA	NA	NA	NA	chr14	99988776	99990181	NA	NA	NA	NA	NA	NA	NA	NA	NA	NA
NA	chr2	210444075	210444754	680	9	4.72e-19	1.95e-05	6.9e-05	-0.160389	-0.0902102	MAP2	NA	NA	NA	NA	NA	NA	NA	NA	NA	NA	NA	NA	NA	NA	NA	NA	NA	NA	NA	NA	NA	NA	chr2	210444075	210444754	NA	NA	NA	NA	NA	NA	NA	NA	NA	NA
NA	chr4	38110810	38112220	1411	11	2.72e-08	2.42e-05	8.26e-05	-0.227428	-0.0551654	TBC1D1	NA	NA	NA	NA	NA	NA	NA	NA	NA	NA	NA	NA	NA	NA	NA	NA	NA	NA	NA	NA	NA	NA	chr4	38110810	38112220	NA	NA	NA	NA	NA	NA	NA	NA	NA	NA
NA	chr5	1800542	1801142	601	7	4.21e-15	3.18e-05	0.000103686	-0.18787	-0.12651	MRPL36	NA	NA	NA	NA	NA	NA	NA	NA	NA	NA	NA	NA	NA	NA	NA	NA	NA	NA	NA	NA	NA	NA	chr5	1800542	1801142	NA	NA	NA	NA	NA	NA	NA	NA	NA	NA
NA	chr5	5420489	5421933	1445	8	4.17e-19	3.33e-05	0.000106815	-0.181384	-0.084595	KIAA0947	NA	NA	NA	NA	NA	NA	NA	NA	NA	NA	NA	NA	NA	NA	NA	NA	NA	NA	NA	NA	NA	NA	chr5	5420489	5421933	NA	NA	NA	NA	NA	NA	NA	NA	NA	NA
NA	chr11	17568380	17569007	628	8	6.17e-12	3.66e-05	0.000115519	-0.120783	-0.0685531	OTOG	NA	NA	NA	NA	NA	NA	NA	NA	NA	NA	NA	NA	NA	NA	NA	NA	NA	NA	NA	NA	NA	NA	chr11	17568380	17569007	NA	NA	NA	NA	NA	NA	NA	NA	NA	NA
NA	chr17	42247565	42248358	794	9	6.81e-11	3.86e-05	0.000118071	-0.103995	-0.0690091	ASB16	NA	NA	NA	NA	NA	NA	NA	NA	NA	NA	NA	NA	NA	NA	NA	NA	NA	NA	NA	NA	NA	NA	chr17	42247565	42248358	NA	NA	NA	NA	NA	NA	NA	NA	NA	NA
NA	chr2	163099630	163100992	1363	8	1.61e-08	3.86e-05	0.000118071	-0.125905	-0.0629863	FAP	NA	NA	NA	NA	NA	NA	NA	NA	NA	NA	NA	NA	NA	NA	NA	NA	NA	NA	NA	NA	NA	NA	chr2	163099630	163100992	NA	NA	NA	NA	NA	NA	NA	NA	NA	NA
NA	chr13	20805094	20805895	802	11	1.78e-16	4.22e-05	0.000128033	-0.118034	-0.0696406	GJB6	NA	NA	NA	NA	NA	NA	NA	NA	NA	NA	NA	NA	NA	NA	NA	NA	NA	NA	NA	NA	NA	NA	chr13	20805094	20805895	NA	NA	NA	NA	NA	NA	NA	NA	NA	NA
NA	chr16	1630026	1630880	855	7	1.59e-12	5.4e-05	0.000161111	-0.203337	-0.132929	LA16c-395F10.2, IFT140, LA16c-425C2.1	NA	NA	NA	NA	NA	NA	NA	NA	NA	NA	NA	NA	NA	NA	NA	NA	NA	NA	NA	NA	NA	NA	chr16	1630026	1630880	NA	NA	NA	NA	NA	NA	NA	NA	NA	NA
NA	chr6	32115979	32116963	985	19	5.51e-13	9.69e-05	0.000270373	-0.176585	-0.0829974	PRRT1	NA	NA	NA	NA	NA	NA	NA	NA	NA	NA	NA	NA	NA	NA	NA	NA	NA	NA	NA	NA	NA	NA	chr6	32115979	32116963	NA	NA	NA	NA	NA	NA	NA	NA	NA	NA
NA	chr14	95047591	95048102	512	10	1.29e-12	0.000215512	0.000535305	-0.181148	-0.087658	SERPINA5	NA	NA	NA	NA	NA	NA	NA	NA	NA	NA	NA	NA	NA	NA	NA	NA	NA	NA	NA	NA	NA	NA	chr14	95047591	95048102	NA	NA	NA	NA	NA	NA	NA	NA	NA	NA
NA	chr6	76203225	76203675	451	7	1.59e-11	0.000218516	0.000539287	-0.265237	-0.185704	FILIP1	NA	NA	NA	NA	NA	NA	NA	NA	NA	NA	NA	NA	NA	NA	NA	NA	NA	NA	NA	NA	NA	NA	chr6	76203225	76203675	NA	NA	NA	NA	NA	NA	NA	NA	NA	NA
NA	chr16	81254010	81254719	710	8	1.14e-12	0.000251367	0.000586522	-0.237508	-0.128763	NA	NA	NA	NA	NA	NA	NA	NA	NA	NA	NA	NA	NA	NA	NA	NA	NA	NA	NA	NA	NA	NA	NA	chr16	81254010	81254719	NA	NA	NA	NA	NA	NA	NA	NA	NA	NA
NA	chr8	23711897	23712762	866	7	1.41e-08	0.000282295	0.000643098	-0.196839	-0.0913407	STC1	NA	NA	NA	NA	NA	NA	NA	NA	NA	NA	NA	NA	NA	NA	NA	NA	NA	NA	NA	NA	NA	NA	chr8	23711897	23712762	NA	NA	NA	NA	NA	NA	NA	NA	NA	NA
NA	chr5	147161924	147162461	538	7	1.94e-12	0.000299674	0.000678674	-0.165754	-0.0867861	JAKMIP2	NA	NA	NA	NA	NA	NA	NA	NA	NA	NA	NA	NA	NA	NA	NA	NA	NA	NA	NA	NA	NA	NA	chr5	147161924	147162461	NA	NA	NA	NA	NA	NA	NA	NA	NA	NA
NA	chr12	16761299	16763147	1849	13	2.74e-10	0.000563923	0.0011488	-0.195735	-0.0738834	MGST1, LMO3	NA	NA	NA	NA	NA	NA	NA	NA	NA	NA	NA	NA	NA	NA	NA	NA	NA	NA	NA	NA	NA	NA	chr12	16761299	16763147	NA	NA	NA	NA	NA	NA	NA	NA	NA	NA
NA	chr5	150537482	150538414	933	11	2.78e-31	0.000571327	0.00115163	-0.248666	-0.0590016	CTB-17P3.4	NA	NA	NA	NA	NA	NA	NA	NA	NA	NA	NA	NA	NA	NA	NA	NA	NA	NA	NA	NA	NA	NA	chr5	150537482	150538414	NA	NA	NA	NA	NA	NA	NA	NA	NA	NA
NA	chr12	109273379	109274241	863	9	1.69e-14	0.000638144	0.0012346	-0.138392	-0.0687912	DAO	NA	NA	NA	NA	NA	NA	NA	NA	NA	NA	NA	NA	NA	NA	NA	NA	NA	NA	NA	NA	NA	NA	chr12	109273379	109274241	NA	NA	NA	NA	NA	NA	NA	NA	NA	NA
NA	chr5	150284416	150284927	512	11	1.59e-12	0.000721767	0.00137564	-0.126489	-0.0694063	ZNF300	NA	NA	NA	NA	NA	NA	NA	NA	NA	NA	NA	NA	NA	NA	NA	NA	NA	NA	NA	NA	NA	NA	chr5	150284416	150284927	NA	NA	NA	NA	NA	NA	NA	NA	NA	NA
NA	chr15	67390372	67391147	776	7	1.11e-19	0.000742081	0.0014005	-0.246851	-0.131693	SMAD3	NA	NA	NA	NA	NA	NA	NA	NA	NA	NA	NA	NA	NA	NA	NA	NA	NA	NA	NA	NA	NA	NA	chr15	67390372	67391147	NA	NA	NA	NA	NA	NA	NA	NA	NA	NA
NA	chr4	52916851	52918489	1639	16	2.01e-24	0.000757702	0.00142206	-0.281178	-0.078896	SPATA18	NA	NA	NA	NA	NA	NA	NA	NA	NA	NA	NA	NA	NA	NA	NA	NA	NA	NA	NA	NA	NA	NA	chr4	52916851	52918489	NA	NA	NA	NA	NA	NA	NA	NA	NA	NA
NA	chr1	160681404	160682008	605	7	8.7e-13	0.000870917	0.00159668	-0.210814	-0.0516083	CD48	NA	NA	NA	NA	NA	NA	NA	NA	NA	NA	NA	NA	NA	NA	NA	NA	NA	NA	NA	NA	NA	NA	chr1	160681404	160682008	NA	NA	NA	NA	NA	NA	NA	NA	NA	NA
NA	chr2	33359059	33359688	630	11	2.74e-23	0.000923073	0.00168428	-0.213122	-0.0734135	LTBP1	NA	NA	NA	NA	NA	NA	NA	NA	NA	NA	NA	NA	NA	NA	NA	NA	NA	NA	NA	NA	NA	NA	chr2	33359059	33359688	NA	NA	NA	NA	NA	NA	NA	NA	NA	NA
NA	chr1	215178601	215179216	616	8	2.99e-11	0.00126505	0.00223415	-0.168886	-0.10085	KCNK2	NA	NA	NA	NA	NA	NA	NA	NA	NA	NA	NA	NA	NA	NA	NA	NA	NA	NA	NA	NA	NA	NA	chr1	215178601	215179216	NA	NA	NA	NA	NA	NA	NA	NA	NA	NA
NA	chr14	74100482	74100987	506	7	2e-08	0.0012782	0.00224706	-0.101053	-0.0634209	RP3-414A15.10	NA	NA	NA	NA	NA	NA	NA	NA	NA	NA	NA	NA	NA	NA	NA	NA	NA	NA	NA	NA	NA	NA	chr14	74100482	74100987	NA	NA	NA	NA	NA	NA	NA	NA	NA	NA
NA	chr1	53704218	53704978	761	11	2.45e-13	0.00139634	0.00244359	-0.17211	-0.0612125	RP5-1024G6.5, MAGOH	NA	NA	NA	NA	NA	NA	NA	NA	NA	NA	NA	NA	NA	NA	NA	NA	NA	NA	NA	NA	NA	NA	chr1	53704218	53704978	NA	NA	NA	NA	NA	NA	NA	NA	NA	NA
NA	chr3	122296369	122296613	245	8	2.47e-08	0.00166586	0.00283785	-0.0854242	-0.0673838	PARP15	NA	NA	NA	NA	NA	NA	NA	NA	NA	NA	NA	NA	NA	NA	NA	NA	NA	NA	NA	NA	NA	NA	chr3	122296369	122296613	NA	NA	NA	NA	NA	NA	NA	NA	NA	NA
NA	chr1	153362927	153363861	935	7	4.85e-07	0.00202219	0.00335579	-0.166168	-0.0819759	S100A8	NA	NA	NA	NA	NA	NA	NA	NA	NA	NA	NA	NA	NA	NA	NA	NA	NA	NA	NA	NA	NA	NA	chr1	153362927	153363861	NA	NA	NA	NA	NA	NA	NA	NA	NA	NA
NA	chr10	14050305	14050718	414	7	3.43e-07	0.00212711	0.00351475	-0.132742	-0.0866011	FRMD4A	NA	NA	NA	NA	NA	NA	NA	NA	NA	NA	NA	NA	NA	NA	NA	NA	NA	NA	NA	NA	NA	NA	chr10	14050305	14050718	NA	NA	NA	NA	NA	NA	NA	NA	NA	NA
NA	chr1	117664976	117665554	579	7	6.31e-17	0.00235395	0.00384014	-0.152372	-0.0731517	TRIM45	NA	NA	NA	NA	NA	NA	NA	NA	NA	NA	NA	NA	NA	NA	NA	NA	NA	NA	NA	NA	NA	NA	chr1	117664976	117665554	NA	NA	NA	NA	NA	NA	NA	NA	NA	NA
NA	chr16	27729635	27730573	939	7	8.1e-09	0.00241854	0.00389349	-0.104494	-0.055319	KIAA0556, CTD-2049O4.1	NA	NA	NA	NA	NA	NA	NA	NA	NA	NA	NA	NA	NA	NA	NA	NA	NA	NA	NA	NA	NA	NA	chr16	27729635	27730573	NA	NA	NA	NA	NA	NA	NA	NA	NA	NA
NA	chr1	231471991	231472757	767	7	1.87e-10	0.00241841	0.00389349	-0.141505	-0.0531035	EXOC8	NA	NA	NA	NA	NA	NA	NA	NA	NA	NA	NA	NA	NA	NA	NA	NA	NA	NA	NA	NA	NA	NA	chr1	231471991	231472757	NA	NA	NA	NA	NA	NA	NA	NA	NA	NA
NA	chr10	29697905	29698462	558	7	2.76e-07	0.00244816	0.00391095	-0.127519	-0.103328	PTCHD3P1	NA	NA	NA	NA	NA	NA	NA	NA	NA	NA	NA	NA	NA	NA	NA	NA	NA	NA	NA	NA	NA	NA	chr10	29697905	29698462	NA	NA	NA	NA	NA	NA	NA	NA	NA	NA
NA	chr1	223566447	223567002	556	8	5.57e-06	0.00301626	0.00455396	-0.139735	-0.108362	C1orf65	NA	NA	NA	NA	NA	NA	NA	NA	NA	NA	NA	NA	NA	NA	NA	NA	NA	NA	NA	NA	NA	NA	chr1	223566447	223567002	NA	NA	NA	NA	NA	NA	NA	NA	NA	NA
NA	chr11	86085026	86086005	980	10	5.73e-08	0.00354665	0.00523212	-0.104777	-0.0605417	CCDC81	NA	NA	NA	NA	NA	NA	NA	NA	NA	NA	NA	NA	NA	NA	NA	NA	NA	NA	NA	NA	NA	NA	chr11	86085026	86086005	NA	NA	NA	NA	NA	NA	NA	NA	NA	NA
NA	chr14	62461722	62462931	1210	8	1.03e-12	0.00387779	0.00563377	-0.251758	-0.0672083	SYT16	NA	NA	NA	NA	NA	NA	NA	NA	NA	NA	NA	NA	NA	NA	NA	NA	NA	NA	NA	NA	NA	NA	chr14	62461722	62462931	NA	NA	NA	NA	NA	NA	NA	NA	NA	NA
NA	chr17	27312855	27313499	645	7	2.26e-10	0.00422548	0.00607018	-0.106714	-0.0658725	PIPOX, SEZ6	NA	NA	NA	NA	NA	NA	NA	NA	NA	NA	NA	NA	NA	NA	NA	NA	NA	NA	NA	NA	NA	NA	chr17	27312855	27313499	NA	NA	NA	NA	NA	NA	NA	NA	NA	NA
NA	chr5	95767550	95769079	1530	18	1.14e-11	0.00470439	0.00670811	-0.139011	-0.0649021	CTD-2337A12.1, PCSK1	NA	NA	NA	NA	NA	NA	NA	NA	NA	NA	NA	NA	NA	NA	NA	NA	NA	NA	NA	NA	NA	NA	chr5	95767550	95769079	NA	NA	NA	NA	NA	NA	NA	NA	NA	NA
NA	chr12	95945082	95945927	846	10	9e-11	0.00476059	0.0067632	-0.175586	-0.0689393	USP44	NA	NA	NA	NA	NA	NA	NA	NA	NA	NA	NA	NA	NA	NA	NA	NA	NA	NA	NA	NA	NA	NA	chr12	95945082	95945927	NA	NA	NA	NA	NA	NA	NA	NA	NA	NA
NA	chr11	94244934	94245574	641	8	7.05e-10	0.00583922	0.00797199	-0.158987	-0.057895	NA	NA	NA	NA	NA	NA	NA	NA	NA	NA	NA	NA	NA	NA	NA	NA	NA	NA	NA	NA	NA	NA	NA	chr11	94244934	94245574	NA	NA	NA	NA	NA	NA	NA	NA	NA	NA
NA	chr1	161147582	161148096	515	10	1.21e-09	0.00666098	0.0089667	-0.139098	-0.0736598	PPOX	NA	NA	NA	NA	NA	NA	NA	NA	NA	NA	NA	NA	NA	NA	NA	NA	NA	NA	NA	NA	NA	NA	chr1	161147582	161148096	NA	NA	NA	NA	NA	NA	NA	NA	NA	NA
NA	chr19	52552120	52552526	407	10	2.69e-06	0.00709556	0.00941997	-0.152632	-0.0612913	ZNF432	NA	NA	NA	NA	NA	NA	NA	NA	NA	NA	NA	NA	NA	NA	NA	NA	NA	NA	NA	NA	NA	NA	chr19	52552120	52552526	NA	NA	NA	NA	NA	NA	NA	NA	NA	NA
NA	chr1	234667230	234667549	320	7	2.54e-05	0.00783032	0.010289	-0.112758	-0.0753017	RP5-855F14.1	NA	NA	NA	NA	NA	NA	NA	NA	NA	NA	NA	NA	NA	NA	NA	NA	NA	NA	NA	NA	NA	NA	chr1	234667230	234667549	NA	NA	NA	NA	NA	NA	NA	NA	NA	NA
NA	chr5	137224904	137225468	565	7	1.53e-06	0.00810645	0.0106156	-0.102033	-0.0724296	PKD2L2, RP11-381K20.2	NA	NA	NA	NA	NA	NA	NA	NA	NA	NA	NA	NA	NA	NA	NA	NA	NA	NA	NA	NA	NA	NA	chr5	137224904	137225468	NA	NA	NA	NA	NA	NA	NA	NA	NA	NA
NA	chr1	28878155	28879482	1328	8	4.67e-07	0.0152727	0.0190291	-0.295867	-0.0615454	NA	NA	NA	NA	NA	NA	NA	NA	NA	NA	NA	NA	NA	NA	NA	NA	NA	NA	NA	NA	NA	NA	NA	chr1	28878155	28879482	NA	NA	NA	NA	NA	NA	NA	NA	NA	NA
NA	chr11	61159442	61159837	396	9	2.93e-05	0.0159557	0.019626	-0.134612	-0.0540949	TMEM216	NA	NA	NA	NA	NA	NA	NA	NA	NA	NA	NA	NA	NA	NA	NA	NA	NA	NA	NA	NA	NA	NA	chr11	61159442	61159837	NA	NA	NA	NA	NA	NA	NA	NA	NA	NA
NA	chr11	108092087	108092453	367	10	1.16e-05	0.0160915	0.01973	-0.131973	-0.0732941	NPAT	NA	NA	NA	NA	NA	NA	NA	NA	NA	NA	NA	NA	NA	NA	NA	NA	NA	NA	NA	NA	NA	NA	chr11	108092087	108092453	NA	NA	NA	NA	NA	NA	NA	NA	NA	NA
NA	chr19	12305392	12305869	478	7	1.46e-05	0.0167287	0.0204462	-0.129216	-0.077371	CTD-2666L21.1	NA	NA	NA	NA	NA	NA	NA	NA	NA	NA	NA	NA	NA	NA	NA	NA	NA	NA	NA	NA	NA	NA	chr19	12305392	12305869	NA	NA	NA	NA	NA	NA	NA	NA	NA	NA
NA	chr12	14132940	14133667	728	9	3.63e-08	0.0178143	0.0215	-0.137419	-0.0711586	GRIN2B	NA	NA	NA	NA	NA	NA	NA	NA	NA	NA	NA	NA	NA	NA	NA	NA	NA	NA	NA	NA	NA	NA	chr12	14132940	14133667	NA	NA	NA	NA	NA	NA	NA	NA	NA	NA
NA	chr9	73483939	73484407	469	7	8.63e-09	0.0183013	0.0220188	-0.191581	-0.0947184	TRPM3	NA	NA	NA	NA	NA	NA	NA	NA	NA	NA	NA	NA	NA	NA	NA	NA	NA	NA	NA	NA	NA	NA	chr9	73483939	73484407	NA	NA	NA	NA	NA	NA	NA	NA	NA	NA
NA	chr5	140578896	140579470	575	9	4.12e-07	0.0192604	0.0228866	-0.122792	-0.0776777	PCDHB11	NA	NA	NA	NA	NA	NA	NA	NA	NA	NA	NA	NA	NA	NA	NA	NA	NA	NA	NA	NA	NA	NA	chr5	140578896	140579470	NA	NA	NA	NA	NA	NA	NA	NA	NA	NA
NA	chr6	75911448	75912711	1264	9	8.94e-08	0.0344714	0.0386924	-0.159339	-0.0509719	COL12A1	NA	NA	NA	NA	NA	NA	NA	NA	NA	NA	NA	NA	NA	NA	NA	NA	NA	NA	NA	NA	NA	NA	chr6	75911448	75912711	NA	NA	NA	NA	NA	NA	NA	NA	NA	NA
NA	chr8	49468684	49469040	357	7	9.14e-06	0.0370855	0.0412657	-0.177573	-0.0759658	RP11-770E5.1, RP11-567J20.2	NA	NA	NA	NA	NA	NA	NA	NA	NA	NA	NA	NA	NA	NA	NA	NA	NA	NA	NA	NA	NA	NA	chr8	49468684	49469040	NA	NA	NA	NA	NA	NA	NA	NA	NA	NA
NA	chr10	4426048	4426599	552	7	2.84e-10	0.0395039	0.0433304	-0.181157	-0.0898715	LINC00703	NA	NA	NA	NA	NA	NA	NA	NA	NA	NA	NA	NA	NA	NA	NA	NA	NA	NA	NA	NA	NA	NA	chr10	4426048	4426599	NA	NA	NA	NA	NA	NA	NA	NA	NA	NA
NA	chr2	223185496	223185848	353	7	1.49e-05	0.0406616	0.0443476	-0.131976	-0.0576123	AC010980.2	NA	NA	NA	NA	NA	NA	NA	NA	NA	NA	NA	NA	NA	NA	NA	NA	NA	NA	NA	NA	NA	NA	chr2	223185496	223185848	NA	NA	NA	NA	NA	NA	NA	NA	NA	NA
NotReplicated/Opposite	chr13	50700606	50703841	3236	19	1.47e-53	8.01e-25	3.08e-22	-0.402725	-0.136338	DLEU1	chr13	50700331	50704370	4040	20	4.88e-62	6.53e-43	1.67e-42	0.181986	0.0585877	DLEU1	NA	NA	NA	NA	NA	NA	NA	NA	NA	NA	NA	chr13	50700606	50703841	chr13	50700845	50704370	18	4.26e-21	5.08e-11	9.03e-11	0.284597	0.0970646	DLEU1
NotReplicated/Opposite	chr5	135415190	135416613	1424	16	4.65e-57	3.48e-20	4.46e-18	-0.410473	-0.246016	VTRNA2-1	NA	NA	NA	NA	NA	NA	NA	NA	NA	NA	NA	NA	NA	NA	NA	NA	NA	NA	NA	NA	NA	NA	chr5	135415190	135416613	chr5	135415129	135415948	8	6.95e-07	0.00019709	0.00020997	0.166888	0.0970784	NA
NotReplicated/Opposite	chr17	46809935	46811527	1593	13	2.36e-35	6.56e-17	5.05e-15	-0.467073	-0.38213	CTD-2377D24.4	NA	NA	NA	NA	NA	NA	NA	NA	NA	NA	NA	NA	NA	NA	NA	NA	NA	NA	NA	NA	NA	NA	chr17	46809935	46811527	chr17	46810540	46811527	7	3.6e-14	7.17e-09	1.07e-08	0.396831	0.256808	CTD-2377D24.4
NotReplicated/Opposite	chr2	176947764	176950736	2973	18	3.36e-29	7.37e-14	2.58e-12	-0.30316	-0.137403	EVX2	NA	NA	NA	NA	NA	NA	NA	NA	NA	NA	NA	NA	NA	NA	NA	NA	NA	NA	NA	NA	NA	NA	chr2	176947764	176950736	chr2	176943669	176950273	32	3.33e-32	3.62e-36	3.31e-35	0.415861	0.233539	EVX2
NotReplicated/Opposite	chr7	42267200	42267747	548	8	3.19e-42	4.16e-12	1.23e-10	-0.312387	-0.218377	GLI3	chr7	42267269	42268072	804	8	1.01e-43	3.87e-17	4.31e-17	0.143895	0.0623999	GLI3	NA	NA	NA	NA	NA	NA	NA	NA	NA	NA	NA	chr7	42267200	42267747	chr7	42267269	42268072	8	4.29e-37	1.28e-09	2.03e-09	0.302261	0.161418	GLI3
NotReplicated/Opposite	chr10	50602990	50604518	1529	14	1.67e-26	4.75e-10	8.7e-09	-0.214487	-0.0845106	DRGX	chr10	50602664	50604569	1906	9	3.42e-66	6.32e-26	8.69e-26	0.156497	0.0536699	DRGX	NA	NA	NA	NA	NA	NA	NA	NA	NA	NA	NA	chr10	50602990	50604518	NA	NA	NA	NA	NA	NA	NA	NA	NA	NA
NotReplicated/Opposite	chr2	241831436	241832904	1469	8	3.09e-16	3.93e-09	5.82e-08	0.138246	0.0742084	C2orf54	NA	NA	NA	NA	NA	NA	NA	NA	NA	NA	NA	NA	NA	NA	NA	NA	NA	NA	NA	NA	NA	NA	chr2	241831436	241832904	NA	NA	NA	NA	NA	NA	NA	NA	NA	NA
NotReplicated/Opposite	chr5	8457124	8458392	1269	10	6.98e-18	1.19e-08	1.39e-07	0.155919	0.110647	MIR4458HG, RP11-480D4.1, RP11-480D4.2	NA	NA	NA	NA	NA	NA	NA	NA	NA	NA	NA	NA	NA	NA	NA	NA	NA	NA	NA	NA	NA	NA	chr5	8457124	8458392	NA	NA	NA	NA	NA	NA	NA	NA	NA	NA
NotReplicated/Opposite	chr20	47896448	47897451	1004	8	1.41e-15	3.36e-08	3.4e-07	0.23257	0.153816	ZFAS1, SNORD12B, SNORD12	NA	NA	NA	NA	NA	NA	NA	NA	NA	NA	NA	NA	NA	NA	NA	NA	NA	NA	NA	NA	NA	NA	chr20	47896448	47897451	NA	NA	NA	NA	NA	NA	NA	NA	NA	NA
NotReplicated/Opposite	chr11	7597814	7598673	860	8	2.29e-17	4.39e-07	3.25e-06	0.0978687	0.0604176	PPFIBP2	NA	NA	NA	NA	NA	NA	NA	NA	NA	NA	NA	NA	NA	NA	NA	NA	NA	NA	NA	NA	NA	NA	chr11	7597814	7598673	NA	NA	NA	NA	NA	NA	NA	NA	NA	NA
NotReplicated/Opposite	chr13	28544471	28545532	1062	10	2.41e-10	1.32e-06	7.59e-06	0.316156	0.226646	CDX2	NA	NA	NA	NA	NA	NA	NA	NA	NA	NA	NA	NA	NA	NA	NA	NA	NA	NA	NA	NA	NA	NA	chr13	28544471	28545532	NA	NA	NA	NA	NA	NA	NA	NA	NA	NA
NotReplicated/Opposite	chr8	41508111	41509167	1057	7	5.02e-10	6.8e-06	3.04e-05	0.113299	0.0599887	NKX6-3	NA	NA	NA	NA	NA	NA	NA	NA	NA	NA	NA	chr8	41507621	41508779	1159	8	1.15e-78	8.71e-37	1.02e-36	-0.170108	-0.0517569	NKX6-3	chr8	41508111	41509167	NA	NA	NA	NA	NA	NA	NA	NA	NA	NA
NotReplicated/Opposite	chr9	132381976	132383590	1615	9	3.89e-34	7.84e-06	3.32e-05	0.255108	0.0824127	NTMT1, C9orf50	NA	NA	NA	NA	NA	NA	NA	NA	NA	NA	NA	NA	NA	NA	NA	NA	NA	NA	NA	NA	NA	NA	chr9	132381976	132383590	NA	NA	NA	NA	NA	NA	NA	NA	NA	NA
NotReplicated/Opposite	chr2	176962840	176964720	1881	15	9.34e-14	8.55e-06	3.58e-05	-0.198549	-0.117595	HOXD12	NA	NA	NA	NA	NA	NA	NA	NA	NA	NA	NA	NA	NA	NA	NA	NA	NA	NA	NA	NA	NA	NA	chr2	176962840	176964720	chr2	176962423	176964720	18	1.3e-47	9.29e-24	4.01e-23	0.311575	0.16421	HOXD12
NotReplicated/Opposite	chr7	959759	961457	1699	16	1.97e-15	1.61e-05	5.85e-05	0.155	0.0565251	ADAP1, COX19	chr7	960246	961457	1212	7	4.87e-13	6.7e-08	6.75e-08	-0.102887	-0.0543423	ADAP1, COX19	NA	NA	NA	NA	NA	NA	NA	NA	NA	NA	NA	chr7	959759	961457	NA	NA	NA	NA	NA	NA	NA	NA	NA	NA
NotReplicated/Opposite	chr21	40145090	40146149	1060	7	3.47e-09	1.89e-05	6.75e-05	0.161571	0.0532927	NA	NA	NA	NA	NA	NA	NA	NA	NA	NA	NA	NA	NA	NA	NA	NA	NA	NA	NA	NA	NA	NA	NA	chr21	40145090	40146149	NA	NA	NA	NA	NA	NA	NA	NA	NA	NA
NotReplicated/Opposite	chr3	197401134	197402207	1074	11	1.73e-17	2.54e-05	8.44e-05	0.157949	0.0652469	KIAA0226, MIR922	NA	NA	NA	NA	NA	NA	NA	NA	NA	NA	NA	NA	NA	NA	NA	NA	NA	NA	NA	NA	NA	NA	chr3	197401134	197402207	NA	NA	NA	NA	NA	NA	NA	NA	NA	NA
NotReplicated/Opposite	chr15	74658166	74659404	1239	7	1.41e-09	5.51e-05	0.000163217	0.132975	0.053577	CTD-2311M21.3, CYP11A1	chr15	74658981	74660566	1586	8	4.18e-34	1.7e-22	2.12e-22	-0.105954	-0.0735872	CTD-2311M21.3, CYP11A1	NA	NA	NA	NA	NA	NA	NA	NA	NA	NA	NA	chr15	74658166	74659404	NA	NA	NA	NA	NA	NA	NA	NA	NA	NA
NotReplicated/Opposite	chr21	19616939	19618200	1262	12	3.52e-09	6.65e-05	0.000195575	0.216843	0.142441	CHODL	NA	NA	NA	NA	NA	NA	NA	NA	NA	NA	NA	NA	NA	NA	NA	NA	NA	NA	NA	NA	NA	NA	chr21	19616939	19618200	NA	NA	NA	NA	NA	NA	NA	NA	NA	NA
NotReplicated/Opposite	chr6	17282533	17283113	581	9	2.18e-13	7.86e-05	0.000227644	-0.225838	-0.10899	RBM24	NA	NA	NA	NA	NA	NA	NA	NA	NA	NA	NA	NA	NA	NA	NA	NA	NA	NA	NA	NA	NA	NA	chr6	17282533	17283113	chr6	17280551	17283113	21	2.26e-26	3e-07	3.92e-07	0.438207	0.127338	RBM24
NotReplicated/Opposite	chr5	22853134	22853940	807	9	1.89e-20	9.63e-05	0.000270373	0.21506	0.126723	CDH12	NA	NA	NA	NA	NA	NA	NA	NA	NA	NA	NA	NA	NA	NA	NA	NA	NA	NA	NA	NA	NA	NA	chr5	22853134	22853940	NA	NA	NA	NA	NA	NA	NA	NA	NA	NA
NotReplicated/Opposite	chr7	157866922	157867812	891	7	9.1e-18	0.000106816	0.000293744	0.203378	0.0765398	PTPRN2	NA	NA	NA	NA	NA	NA	NA	NA	NA	NA	NA	NA	NA	NA	NA	NA	NA	NA	NA	NA	NA	NA	chr7	157866922	157867812	NA	NA	NA	NA	NA	NA	NA	NA	NA	NA
NotReplicated/Opposite	chr17	95730	96796	1067	11	1.09e-24	0.000206352	0.000519252	-0.103761	-0.0527964	RPH3AL	NA	NA	NA	NA	NA	NA	NA	NA	NA	NA	NA	NA	NA	NA	NA	NA	NA	NA	NA	NA	NA	NA	chr17	95730	96796	chr17	95730	96796	10	9.09e-10	8.78e-05	9.54e-05	0.210178	0.0989163	RPH3AL
NotReplicated/Opposite	chr9	18472617	18474243	1627	9	1.29e-06	0.000224428	0.000546867	0.138876	0.0859204	ADAMTSL1	NA	NA	NA	NA	NA	NA	NA	NA	NA	NA	NA	NA	NA	NA	NA	NA	NA	NA	NA	NA	NA	NA	chr9	18472617	18474243	NA	NA	NA	NA	NA	NA	NA	NA	NA	NA
NotReplicated/Opposite	chr2	51259175	51260003	829	13	2.86e-13	0.000227311	0.000550407	0.187588	0.0929589	AC007682.1, NRXN1	NA	NA	NA	NA	NA	NA	NA	NA	NA	NA	NA	NA	NA	NA	NA	NA	NA	NA	NA	NA	NA	NA	chr2	51259175	51260003	NA	NA	NA	NA	NA	NA	NA	NA	NA	NA
NotReplicated/Opposite	chr22	38609371	38610795	1425	8	9.78e-06	0.000234154	0.000563433	0.12805	0.0660236	MAFF	NA	NA	NA	NA	NA	NA	NA	NA	NA	NA	NA	NA	NA	NA	NA	NA	NA	NA	NA	NA	NA	NA	chr22	38609371	38610795	NA	NA	NA	NA	NA	NA	NA	NA	NA	NA
NotReplicated/Opposite	chr2	42795054	42795624	571	8	7.6e-09	0.000253836	0.000588717	0.0757498	0.0516547	MTA3	NA	NA	NA	NA	NA	NA	NA	NA	NA	NA	NA	NA	NA	NA	NA	NA	NA	NA	NA	NA	NA	NA	chr2	42795054	42795624	NA	NA	NA	NA	NA	NA	NA	NA	NA	NA
NotReplicated/Opposite	chr5	42949542	42950152	611	7	2.62e-18	0.00027725	0.000635365	-0.165197	-0.0655236	NA	NA	NA	NA	NA	NA	NA	NA	NA	NA	NA	NA	chr5	42949542	42952369	2828	12	1.38e-72	9.28e-66	1.61e-65	0.217362	0.115911	NA	chr5	42949542	42950152	NA	NA	NA	NA	NA	NA	NA	NA	NA	NA
NotReplicated/Opposite	chr20	44657637	44658225	589	7	3.6e-14	0.000359582	0.00079108	-0.141606	-0.0618927	SLC12A5	NA	NA	NA	NA	NA	NA	NA	NA	NA	NA	NA	chr20	44656372	44658941	2570	11	7.95e-147	5.51e-96	1.49e-95	-0.254591	0.0558899	SLC12A5	chr20	44657637	44658225	NA	NA	NA	NA	NA	NA	NA	NA	NA	NA
NotReplicated/Opposite	chr6	35108605	35109398	794	12	1.13e-11	0.000373415	0.000808	0.149819	0.0662704	TCP11	chr6	35108061	35109548	1488	14	6.61e-47	8.53e-29	1.29e-28	-0.0954304	-0.0571668	TCP11	chr6	35108061	35109548	1488	13	5.4e-50	9.34e-36	1.08e-35	-0.0909483	-0.060728	TCP11	chr6	35108605	35109398	NA	NA	NA	NA	NA	NA	NA	NA	NA	NA
NotReplicated/Opposite	chr10	99734513	99735202	690	7	1.36e-11	0.000498968	0.00103839	0.142435	0.0800695	CRTAC1	NA	NA	NA	NA	NA	NA	NA	NA	NA	NA	NA	NA	NA	NA	NA	NA	NA	NA	NA	NA	NA	NA	chr10	99734513	99735202	NA	NA	NA	NA	NA	NA	NA	NA	NA	NA
NotReplicated/Opposite	chr1	210501140	210501634	495	7	4.04e-10	0.000507603	0.00105068	-0.105478	-0.0563472	HHAT	NA	NA	NA	NA	NA	NA	NA	NA	NA	NA	NA	NA	NA	NA	NA	NA	NA	NA	NA	NA	NA	NA	chr1	210501140	210501634	chr1	210501140	210502156	8	1.89e-13	0.0356598	0.0358107	0.200497	0.0578744	HHAT
NotReplicated/Opposite	chr17	43482735	43484506	1772	10	1.04e-06	0.000569151	0.00115163	0.148664	0.0711381	ARHGAP27	chr17	43482735	43484506	1772	7	1.84e-28	6.68e-18	7.56e-18	-0.121961	-0.0639383	ARHGAP27	NA	NA	NA	NA	NA	NA	NA	NA	NA	NA	NA	chr17	43482735	43484506	NA	NA	NA	NA	NA	NA	NA	NA	NA	NA
NotReplicated/Opposite	chr21	47575416	47575900	485	7	2.57e-10	0.000582153	0.0011553	0.0879	0.0553146	FTCD	NA	NA	NA	NA	NA	NA	NA	NA	NA	NA	NA	NA	NA	NA	NA	NA	NA	NA	NA	NA	NA	NA	chr21	47575416	47575900	NA	NA	NA	NA	NA	NA	NA	NA	NA	NA
NotReplicated/Opposite	chr17	47091339	47092272	934	7	4.87e-07	0.000578632	0.0011553	0.175122	0.102406	IGF2BP1	NA	NA	NA	NA	NA	NA	NA	NA	NA	NA	NA	NA	NA	NA	NA	NA	NA	NA	NA	NA	NA	NA	chr17	47091339	47092272	NA	NA	NA	NA	NA	NA	NA	NA	NA	NA
NotReplicated/Opposite	chr16	14397207	14398064	858	7	1.44e-12	0.000700783	0.00134901	-0.122875	-0.0697088	RP11-65J21.3, MIR193B	NA	NA	NA	NA	NA	NA	NA	NA	NA	NA	NA	NA	NA	NA	NA	NA	NA	NA	NA	NA	NA	NA	chr16	14397207	14398064	chr16	14397074	14397892	8	2.58e-08	4.63e-06	5.51e-06	0.144407	0.100037	RP11-65J21.3, MIR193B
NotReplicated/Opposite	chr1	66999238	66999933	696	10	1.11e-15	0.00112739	0.00200947	-0.131751	-0.0756112	SGIP1	NA	NA	NA	NA	NA	NA	NA	NA	NA	NA	NA	NA	NA	NA	NA	NA	NA	NA	NA	NA	NA	NA	chr1	66999238	66999933	chr1	66998484	66999684	8	2.7e-11	0.000623274	0.000649428	0.301954	0.136161	SGIP1
NotReplicated/Opposite	chr19	37742481	37742956	476	7	1.14e-07	0.00112307	0.00200947	0.10258	0.0713257	AC012309.5	NA	NA	NA	NA	NA	NA	NA	NA	NA	NA	NA	NA	NA	NA	NA	NA	NA	NA	NA	NA	NA	NA	chr19	37742481	37742956	NA	NA	NA	NA	NA	NA	NA	NA	NA	NA
NotReplicated/Opposite	chr10	81074718	81075492	775	9	3.23e-18	0.00163261	0.00281863	0.163589	0.0694925	ZMIZ1	NA	NA	NA	NA	NA	NA	NA	NA	NA	NA	NA	NA	NA	NA	NA	NA	NA	NA	NA	NA	NA	NA	chr10	81074718	81075492	NA	NA	NA	NA	NA	NA	NA	NA	NA	NA
NotReplicated/Opposite	chr3	127634188	127634587	400	7	6.85e-09	0.00181513	0.00306248	-0.104193	-0.0703434	KBTBD12	NA	NA	NA	NA	NA	NA	NA	NA	NA	NA	NA	NA	NA	NA	NA	NA	NA	NA	NA	NA	NA	NA	chr3	127634188	127634587	chr3	127633627	127634587	7	1.36e-08	4.86e-05	5.37e-05	0.252634	0.148578	KBTBD12
NotReplicated/Opposite	chr8	72987499	72988280	782	9	2.19e-07	0.00250206	0.00394792	0.14475	0.0780662	RP11-383H13.1, TRPA1	NA	NA	NA	NA	NA	NA	NA	NA	NA	NA	NA	NA	NA	NA	NA	NA	NA	NA	NA	NA	NA	NA	chr8	72987499	72988280	NA	NA	NA	NA	NA	NA	NA	NA	NA	NA
NotReplicated/Opposite	chr17	39041110	39042563	1454	10	3.34e-08	0.00252201	0.00396315	0.129145	0.0617562	KRT20	NA	NA	NA	NA	NA	NA	NA	NA	NA	NA	NA	NA	NA	NA	NA	NA	NA	NA	NA	NA	NA	NA	chr17	39041110	39042563	NA	NA	NA	NA	NA	NA	NA	NA	NA	NA
NotReplicated/Opposite	chr1	20512395	20513076	682	11	2.77e-11	0.00270756	0.00420326	0.141935	0.0580713	UBXN10, UBXN10-AS1	NA	NA	NA	NA	NA	NA	NA	NA	NA	NA	NA	NA	NA	NA	NA	NA	NA	NA	NA	NA	NA	NA	chr1	20512395	20513076	NA	NA	NA	NA	NA	NA	NA	NA	NA	NA
NotReplicated/Opposite	chr19	54485321	54485730	410	7	2.97e-06	0.00300739	0.00455396	0.126614	0.0848421	CACNG8, MIR935	chr19	54484823	54486058	1236	9	7.19e-95	2.81e-50	9.84e-50	-0.284001	-0.114401	CACNG8, MIR935	chr19	54484823	54486689	1867	9	1.17e-96	1.96e-55	2.92e-55	-0.218834	-0.0883539	CACNG8, MIR935	chr19	54485321	54485730	NA	NA	NA	NA	NA	NA	NA	NA	NA	NA
NotReplicated/Opposite	chr1	40098251	40099015	765	7	1.75e-12	0.00362564	0.00530749	0.135131	0.070901	HEYL	NA	NA	NA	NA	NA	NA	NA	NA	NA	NA	NA	NA	NA	NA	NA	NA	NA	NA	NA	NA	NA	NA	chr1	40098251	40099015	NA	NA	NA	NA	NA	NA	NA	NA	NA	NA
NotReplicated/Opposite	chr6	18122719	18123164	446	7	4.28e-06	0.00398791	0.00576842	0.0967365	0.0737217	NHLRC1	chr6	18122474	18123232	759	12	6.48e-75	4.14e-40	9.45e-40	-0.171883	-0.060311	NHLRC1	NA	NA	NA	NA	NA	NA	NA	NA	NA	NA	NA	chr6	18122719	18123164	NA	NA	NA	NA	NA	NA	NA	NA	NA	NA
NotReplicated/Opposite	chr12	89748985	89749822	838	7	1.61e-09	0.00437202	0.00625735	0.151114	0.0675071	NA	chr12	89748821	89749822	1002	9	1.21e-14	2.17e-08	2.19e-08	-0.0807744	-0.0522377	NA	NA	NA	NA	NA	NA	NA	NA	NA	NA	NA	NA	chr12	89748985	89749822	NA	NA	NA	NA	NA	NA	NA	NA	NA	NA
NotReplicated/Opposite	chr5	72739616	72740748	1133	8	8.73e-07	0.00505796	0.00709086	-0.136821	-0.0646433	FOXD1	chr5	72739768	72740748	981	7	1.48e-20	3.27e-15	3.51e-15	0.111083	0.0582241	FOXD1	chr5	72739768	72740748	981	7	2.79e-46	2.75e-32	3.07e-32	0.168839	0.103505	FOXD1	chr5	72739616	72740748	NA	NA	NA	NA	NA	NA	NA	NA	NA	NA
NotReplicated/Opposite	chr5	140729429	140729928	500	10	2.99e-09	0.0051676	0.00720842	-0.128908	-0.0677985	PCDHGA1, PCDHGA2, PCDHGA3, PCDHGB1	NA	NA	NA	NA	NA	NA	NA	NA	NA	NA	NA	NA	NA	NA	NA	NA	NA	NA	NA	NA	NA	NA	chr5	140729429	140729928	chr5	140729605	140731308	11	1.77e-07	0.0056459	0.00573043	0.240906	0.107015	PCDHGA1, PCDHGA2, PCDHGA3, PCDHGB1
NotReplicated/Opposite	chr5	87975798	87976902	1105	9	3.88e-05	0.00521939	0.00722829	-0.159398	-0.067405	CTC-467M3.1, LINC00461	NA	NA	NA	NA	NA	NA	NA	NA	NA	NA	NA	NA	NA	NA	NA	NA	NA	NA	NA	NA	NA	NA	chr5	87975798	87976902	chr5	87975798	87976889	8	1.68e-19	8.57e-08	1.17e-07	0.254715	0.117492	CTC-467M3.1, LINC00461
NotReplicated/Opposite	chr11	2397773	2398403	631	10	2.2e-09	0.00643409	0.00872228	0.100867	0.060151	CD81, CD81-AS1	chr11	2397201	2398856	1656	35	3.63e-88	4.69e-40	1.07e-39	-0.139699	-0.0525903	CD81, CD81-AS1	NA	NA	NA	NA	NA	NA	NA	NA	NA	NA	NA	chr11	2397773	2398403	NA	NA	NA	NA	NA	NA	NA	NA	NA	NA
NotReplicated/Opposite	chr6	31276088	31276797	710	13	2.79e-06	0.00661357	0.00893411	-0.13741	-0.0652141	XXbac-BPG248L24.10	NA	NA	NA	NA	NA	NA	NA	NA	NA	NA	NA	NA	NA	NA	NA	NA	NA	NA	NA	NA	NA	NA	chr6	31276088	31276797	chr6	31275148	31276797	22	5.29e-17	9.84e-08	1.34e-07	0.289016	0.0950537	XXbac-BPG248L24.10
NotReplicated/Opposite	chr2	176972581	176974060	1480	8	4.94e-06	0.006918	0.00924802	-0.181544	-0.0778273	HOXD11, AC009336.1, HOXD10	NA	NA	NA	NA	NA	NA	NA	NA	NA	NA	NA	NA	NA	NA	NA	NA	NA	NA	NA	NA	NA	NA	chr2	176972581	176974060	chr2	176971304	176974592	19	9.8e-20	1.49e-13	3.27e-13	0.404881	0.170023	HOXD11, AC009336.1, HOXD10
NotReplicated/Opposite	chr17	7348316	7348817	502	11	3.84e-08	0.00744866	0.00985475	0.0946739	0.0520869	RP11-104H15.10, CHRNB1	NA	NA	NA	NA	NA	NA	NA	NA	NA	NA	NA	NA	NA	NA	NA	NA	NA	NA	NA	NA	NA	NA	chr17	7348316	7348817	NA	NA	NA	NA	NA	NA	NA	NA	NA	NA
NotReplicated/Opposite	chr15	101389272	101390350	1079	13	2.91e-07	0.00859973	0.0111104	0.166423	0.0693416	RP11-66B24.2, RP11-66B24.7	chr15	101389272	101390259	988	8	1.72e-22	2.01e-19	2.34e-19	-0.0917649	-0.0539037	RP11-66B24.2, RP11-66B24.7	NA	NA	NA	NA	NA	NA	NA	NA	NA	NA	NA	chr15	101389272	101390350	NA	NA	NA	NA	NA	NA	NA	NA	NA	NA
NotReplicated/Opposite	chr8	38831192	38831857	666	10	8.77e-08	0.0111769	0.0141549	-0.166832	-0.063971	PLEKHA2, HTRA4	chr8	38831148	38832728	1581	7	9.29e-33	3.4e-14	3.59e-14	0.136326	0.0663908	PLEKHA2, HTRA4	NA	NA	NA	NA	NA	NA	NA	NA	NA	NA	NA	chr8	38831192	38831857	chr8	38831148	38832728	8	3.09e-27	1.54e-11	2.86e-11	0.203965	0.12961	PLEKHA2, HTRA4
NotReplicated/Opposite	chr6	33560953	33561449	497	8	3.04e-05	0.0141592	0.017699	0.109161	0.0756262	LINC00336	chr6	33560953	33561449	497	9	1.13e-90	4.92e-56	2.2e-55	-0.143033	-0.0855387	LINC00336	chr6	33560953	33561449	497	9	2.33e-49	3.1e-39	3.77e-39	-0.12547	-0.0646369	LINC00336	chr6	33560953	33561449	NA	NA	NA	NA	NA	NA	NA	NA	NA	NA
NotReplicated/Opposite	chr20	9494724	9495130	407	8	1.07e-15	0.0205298	0.0243199	-0.158606	-0.0571584	LAMP5, RP5-1119D9.4	chr20	9494838	9497330	2493	13	4.65e-19	5.09e-13	5.29e-13	0.0973411	0.0578758	LAMP5, RP5-1119D9.4	NA	NA	NA	NA	NA	NA	NA	NA	NA	NA	NA	chr20	9494724	9495130	chr20	9494838	9498109	15	2.03e-29	1.34e-21	5.06e-21	0.274864	0.203729	LAMP5, RP5-1119D9.4
NotReplicated/Opposite	chr1	23495439	23496304	866	7	2.25e-10	0.0246112	0.0285401	0.120351	0.0598966	LUZP1	NA	NA	NA	NA	NA	NA	NA	NA	NA	NA	NA	chr1	23494459	23496648	2190	13	2.56e-181	7.4e-91	1.84e-90	-0.245329	-0.0579815	LUZP1	chr1	23495439	23496304	NA	NA	NA	NA	NA	NA	NA	NA	NA	NA
NotReplicated/Opposite	chr7	1015235	1015730	496	8	6.36e-16	0.0268634	0.0306896	0.161369	0.0528954	COX19	NA	NA	NA	NA	NA	NA	NA	NA	NA	NA	NA	NA	NA	NA	NA	NA	NA	NA	NA	NA	NA	NA	chr7	1015235	1015730	NA	NA	NA	NA	NA	NA	NA	NA	NA	NA
NotReplicated/Opposite	chr2	102090791	102091321	531	11	1.56e-08	0.0302925	0.0343018	-0.151206	-0.0572974	RFX8	NA	NA	NA	NA	NA	NA	NA	NA	NA	NA	NA	NA	NA	NA	NA	NA	NA	NA	NA	NA	NA	NA	chr2	102090791	102091321	chr2	102090371	102091656	14	2.13e-26	2.54e-12	5.04e-12	-0.384502	0.0949821	RFX8
NotReplicated/Opposite	chr12	54378500	54379757	1258	16	1.71e-09	0.0316983	0.0356838	0.180041	0.0707374	HOXC10, RP11-834C11.12, HOXC-AS3	NA	NA	NA	NA	NA	NA	NA	NA	NA	NA	NA	NA	NA	NA	NA	NA	NA	NA	NA	NA	NA	NA	chr12	54378500	54379757	NA	NA	NA	NA	NA	NA	NA	NA	NA	NA
NotReplicated/Opposite	chr3	150690157	150690952	796	12	6.21e-16	0.0354072	0.0396272	0.17549	0.0594609	CLRN1-AS1, RP11-166N6.2, CLRN1	chr3	150690183	150692080	1898	8	2.04e-43	2.14e-30	3.41e-30	-0.220799	-0.100663	CLRN1-AS1, RP11-166N6.2, CLRN1	NA	NA	NA	NA	NA	NA	NA	NA	NA	NA	NA	chr3	150690157	150690952	NA	NA	NA	NA	NA	NA	NA	NA	NA	NA
NotReplicated/Opposite	chr22	50585161	50585538	378	10	4.66e-06	0.0380775	0.0420053	0.140159	0.0852687	MOV10L1	NA	NA	NA	NA	NA	NA	NA	NA	NA	NA	NA	NA	NA	NA	NA	NA	NA	NA	NA	NA	NA	NA	chr22	50585161	50585538	NA	NA	NA	NA	NA	NA	NA	NA	NA	NA
NotReplicated/Opposite	chr2	30669385	30670025	641	10	1.29e-09	0.0405004	0.0442973	0.363943	0.11546	NA	NA	NA	NA	NA	NA	NA	NA	NA	NA	NA	NA	NA	NA	NA	NA	NA	NA	NA	NA	NA	NA	NA	chr2	30669385	30670025	NA	NA	NA	NA	NA	NA	NA	NA	NA	NA
NotReplicated/Opposite	chr16	1146277	1146545	269	7	2.96e-05	0.0410203	0.0446124	0.0981034	0.0560423	NA	chr16	1145964	1149424	3461	14	3.57e-73	5.23e-73	4.66e-72	-0.171137	-0.0878092	C1QTNF8	chr16	1145964	1149424	3461	14	4.59e-74	1.39e-61	2.27e-61	-0.204818	-0.0686729	C1QTNF8	chr16	1146277	1146545	NA	NA	NA	NA	NA	NA	NA	NA	NA	NA
Opposite	chr13	78492568	78494462	1895	41	5.4e-58	4.9e-21	9.43e-19	-0.209656	-0.116852	RNF219-AS1, EDNRB	chr13	78491199	78494462	3264	47	6.46e-186	1.66e-118	6.72e-117	0.234829	0.0903575	RNF219-AS1, EDNRB	chr13	78491199	78494462	3264	48	0	0	0	0.320715	0.168757	RNF219-AS1, EDNRB	chr13	78492568	78494462	chr13	78491982	78494462	48	5.77e-121	5.12e-52	1.17e-50	0.277506	0.160285	RNF219-AS1, EDNRB
Opposite	chr13	36050158	36053408	3251	21	6.93e-26	1.06e-18	1.02e-16	-0.328486	-0.196874	NBEA, MAB21L1	NA	NA	NA	NA	NA	NA	NA	NA	NA	NA	NA	chr13	36049335	36050901	1567	10	9.7e-125	4.72e-55	7.02e-55	0.201772	0.118802	NBEA, MAB21L1	chr13	36050158	36053408	chr13	36048892	36052605	18	1.66e-28	9.12e-06	1.06e-05	-0.434771	0.0582722	NBEA, MAB21L1
Opposite	chr6	123316339	123318023	1685	19	3.79e-35	8.2e-14	2.63e-12	-0.245091	-0.106873	CLVS2	chr6	123317124	123317875	752	10	1.34e-36	1.94e-24	2.56e-24	0.121864	0.0860393	CLVS2	chr6	123317124	123317875	752	10	1.74e-64	1.77e-47	2.36e-47	0.164219	0.122659	CLVS2	chr6	123316339	123318023	chr6	123317124	123318999	12	2.88e-55	1.02e-22	4.07e-22	0.26537	0.154724	CLVS2
Opposite	chr4	1202103	1203653	1551	20	9.92e-23	2.45e-10	4.96e-09	-0.246983	-0.18204	SPON2	NA	NA	NA	NA	NA	NA	NA	NA	NA	NA	NA	chr4	1201315	1206150	4836	30	4.09e-125	1.41e-131	6.38e-131	0.176134	0.0727659	SPON2, CTBP1	chr4	1202103	1203653	chr4	1201315	1203653	19	4.84e-29	3.93e-20	1.35e-19	0.256078	0.139313	SPON2
Opposite	chr13	50706583	50708043	1461	11	1.31e-16	5.72e-08	5.65e-07	-0.157017	-0.0799226	DLEU1	chr13	50706583	50708420	1838	11	3.62e-102	9.26e-46	2.67e-45	0.247601	0.0888516	DLEU1	chr13	50706583	50708420	1838	12	2.21e-213	3.77e-91	9.42e-91	0.272448	0.0982414	DLEU1	chr13	50706583	50708043	chr13	50706583	50708043	11	3.84e-27	1.15e-15	2.94e-15	0.29602	0.125391	DLEU1
Opposite	chr18	11147385	11150043	2659	15	3.05e-23	1.51e-07	1.32e-06	-0.368403	-0.127744	PIEZO2	chr18	11147785	11151283	3499	17	5.69e-103	1.17e-75	1.15e-74	0.232385	0.0888387	PIEZO2	chr18	11147785	11151283	3499	17	1.35e-201	1.67e-132	7.65e-132	0.336156	0.128833	PIEZO2	chr18	11147385	11150043	chr18	11148510	11151283	16	4.18e-22	1.13e-15	2.91e-15	0.312208	0.108601	PIEZO2
Opposite	chr17	46802517	46804414	1898	10	4.51e-08	2.36e-06	1.23e-05	-0.41238	-0.288408	PRAC2, HOXB13	chr17	46799640	46806935	7296	40	3.3e-108	2.82e-96	5.67e-95	0.246441	0.0703504	PRAC2, PRAC1, MIR3185, HOXB13	chr17	46802064	46806935	4872	24	8.17e-119	1.43e-126	5.99e-126	0.209147	0.0562912	PRAC2, HOXB13	chr17	46802517	46804414	chr17	46799640	46805563	29	2.28e-58	1.54e-47	2.8e-46	0.557175	0.286046	PRAC2, PRAC1, MIR3185, HOXB13
Opposite	chr10	93392399	93393509	1111	14	4.14e-17	5.83e-06	2.64e-05	-0.179923	-0.0634921	PPP1R3C	chr10	93391963	93393509	1547	14	1.3e-55	1.76e-25	2.38e-25	0.190634	0.0912195	PPP1R3C	chr10	93391963	93393509	1547	14	5.26e-202	5.24e-119	1.96e-118	0.245723	0.127747	PPP1R3C	chr10	93392399	93393509	chr10	93391963	93393509	15	5.97e-22	2.27e-15	5.7e-15	0.34389	0.195338	PPP1R3C
Opposite	chr2	200333445	200335558	2114	15	2.52e-08	1.12e-05	4.46e-05	-0.135968	-0.0633894	SATB2-AS1, SATB2	chr2	200334001	200336200	2200	14	1.63e-21	5.1e-16	5.56e-16	0.133478	0.0613302	SATB2-AS1, SATB2	chr2	200326591	200336433	9843	38	1.01e-100	4.64e-197	4.9e-196	0.231023	0.0681244	SATB2-AS1, SATB2	chr2	200333445	200335558	chr2	200330782	200335101	20	1.3e-09	2.11e-14	4.96e-14	0.322417	0.20109	SATB2-AS1, SATB2
Opposite	chr7	93519892	93520566	675	14	1.66e-24	1.49e-05	5.62e-05	-0.176728	-0.0909044	GNGT1, AC002076.10, TFPI2	chr7	93519220	93521196	1977	19	0	4.85e-132	2.72e-130	0.338706	0.196123	GNGT1, AC002076.10, TFPI2	chr7	93519473	93521196	1724	16	0	3.18e-301	1.02e-299	0.458529	0.286502	GNGT1, AC002076.10, TFPI2	chr7	93519892	93520566	chr7	93519220	93521196	20	6.81e-149	5.33e-62	1.95e-60	0.437362	0.291654	GNGT1, AC002076.10, TFPI2
Opposite	chr3	46506104	46506864	761	14	8.26e-24	1.59e-05	5.81e-05	-0.212873	-0.0844412	LTF	chr3	46506104	46506864	761	11	1.06e-57	2.12e-38	4.53e-38	0.130383	0.0806401	LTF	chr3	46506104	46506864	761	11	1.06e-40	4.49e-32	5.01e-32	0.11262	0.0743699	LTF	chr3	46506104	46506864	chr3	46506104	46506864	11	7.69e-18	1.76e-11	3.25e-11	0.180139	0.112364	LTF
Opposite	chr7	54609534	54610192	659	12	2.66e-30	3.4e-05	0.000108081	-0.232906	-0.101479	VSTM2A	chr7	54609587	54610928	1342	12	1.26e-56	4.74e-31	7.71e-31	0.252431	0.0945576	VSTM2A	chr7	54609587	54610928	1342	12	9.77e-245	2.27e-101	6.66e-101	0.385038	0.161731	VSTM2A	chr7	54609534	54610192	chr7	54609587	54610928	12	1.6e-57	1.13e-20	4.08e-20	0.456501	0.229708	VSTM2A
Opposite	chr19	51219975	51220783	809	11	3.3e-10	3.76e-05	0.000116764	0.0946674	0.0579521	SHANK1	chr19	51219167	51220537	1371	11	1.13e-123	1.94e-77	2.01e-76	-0.158815	-0.118935	SHANK1	chr19	51218800	51220537	1738	12	6.47e-186	2.26e-107	7.18e-107	-0.161764	-0.0934076	SHANK1	chr19	51219975	51220783	chr19	51218800	51220537	12	3.07e-21	2.05e-13	4.45e-13	-0.2482	-0.151156	SHANK1
Opposite	chr16	71264282	71265020	739	11	2.15e-23	8.45e-05	0.000240948	-0.228106	-0.0543822	HYDIN	NA	NA	NA	NA	NA	NA	NA	NA	NA	NA	NA	chr16	71264282	71265941	1660	9	3.35e-53	7.98e-37	9.37e-37	0.229545	0.0996628	HYDIN	chr16	71264282	71265020	chr16	71264282	71265941	10	4.69e-34	1.84e-20	6.51e-20	0.471717	0.177547	HYDIN
Opposite	chr8	6419438	6421063	1626	12	1.27e-06	0.00016369	0.000425815	-0.227323	-0.0950314	MCPH1, ANGPT2	chr8	6419438	6420858	1421	8	5.35e-65	8.24e-44	2.17e-43	0.251152	0.140834	MCPH1, ANGPT2	chr8	6419438	6420858	1421	8	5.53e-241	7.82e-136	3.79e-135	0.337478	0.195542	MCPH1, ANGPT2	chr8	6419438	6421063	chr8	6418978	6421063	10	5.48e-39	8.16e-23	3.3e-22	0.436974	0.240249	MCPH1, ANGPT2
Opposite	chr8	25905636	25906990	1355	7	2.28e-08	0.000214654	0.000535305	-0.116031	-0.0808914	NA	chr8	25897342	25909599	12258	50	2.33e-46	1.86e-84	2.35e-83	0.181585	0.0628859	EBF2	chr8	25897201	25909599	12399	51	3.01e-130	0	0	0.24094	0.0993529	EBF2	chr8	25905636	25906990	chr8	25897201	25909599	56	8.45e-41	9.69e-86	1.12e-83	0.477318	0.222561	EBF2
Opposite	chr1	917453	918526	1074	9	2.35e-12	0.000324995	0.000731715	0.182797	0.0686589	C1orf170	chr1	916058	920580	4523	14	1.4e-63	1.28e-62	7.59e-62	-0.19824	-0.0791603	C1orf170	chr1	916058	920580	4523	14	9.31e-70	2.53e-73	4.96e-73	-0.149564	-0.0677653	C1orf170	chr1	917453	918526	chr1	916346	917892	8	3.49e-13	0.00996695	0.0100731	-0.238777	-0.0844637	C1orf170
Opposite	chr4	174448084	174450083	2000	15	1.78e-07	0.000373569	0.000808	-0.13549	-0.0775809	HAND2-AS1, HAND2	chr4	174447292	174453287	5996	32	2.93e-65	6.7e-43	1.72e-42	0.277304	0.0666712	HAND2-AS1, HAND2	chr4	174441703	174453287	11585	50	2.02e-274	2.99e-265	6.59e-264	0.386521	0.11076	HAND2-AS1, HAND2	chr4	174448084	174450083	chr4	174442543	174453287	49	1.83e-144	7.99e-78	6.44e-76	0.633955	0.212616	HAND2-AS1, HAND2
Opposite	chr4	48484638	48485328	691	10	3.14e-17	0.000457275	0.000956797	-0.22151	-0.0563936	NA	NA	NA	NA	NA	NA	NA	NA	NA	NA	NA	NA	chr4	48485090	48486785	1696	14	4.4e-73	9.73e-26	1.03e-25	0.142534	0.0565858	SLC10A4	chr4	48484638	48485328	chr4	48484788	48486785	15	1.34e-31	8.79e-23	3.53e-22	0.340367	0.217385	SLC10A4
Opposite	chr2	45159145	45159894	750	7	4.03e-16	0.000604803	0.00118801	-0.119359	-0.0628279	RP11-89K21.1	chr2	45159145	45163188	4044	23	2.04e-264	5.51e-97	1.12e-95	0.306745	0.124892	RP11-89K21.1	chr2	45159145	45163188	4044	23	0	3.46e-231	5.25e-230	0.42724	0.164703	RP11-89K21.1	chr2	45159145	45159894	chr2	45159145	45163188	22	2.08e-95	7.8e-44	1.12e-42	0.544809	0.270301	RP11-89K21.1
Opposite	chr17	46799640	46800444	805	11	2.59e-07	0.000795806	0.00147301	-0.285421	-0.186341	PRAC1	chr17	46799640	46806935	7296	40	3.3e-108	2.82e-96	5.67e-95	0.246441	0.0703504	PRAC2, PRAC1, MIR3185, HOXB13	chr17	46799640	46800680	1041	12	1.47e-45	2.2e-20	2.25e-20	0.169033	0.0792966	PRAC2, PRAC1	chr17	46799640	46800444	chr17	46799640	46805563	29	2.28e-58	1.54e-47	2.8e-46	0.557175	0.286046	PRAC2, PRAC1, MIR3185, HOXB13
Opposite	chr2	73429158	73429791	634	7	8.81e-07	0.00182158	0.00306248	-0.138545	-0.0942207	NOTO	NA	NA	NA	NA	NA	NA	NA	NA	NA	NA	NA	chr2	73429308	73430646	1339	11	1.56e-69	1.87e-21	1.92e-21	0.189967	0.068837	NOTO	chr2	73429158	73429791	chr2	73429176	73430646	12	9.05e-18	4.96e-10	8.14e-10	0.315916	0.20176	NOTO
Opposite	chr5	72596701	72597715	1015	7	4.71e-08	0.00227257	0.00373906	-0.137908	-0.0700207	NA	chr5	72593919	72597715	3797	22	1.06e-36	1.53e-24	2.02e-24	0.160129	0.0575264	NA	chr5	72593048	72598192	5145	25	5.17e-134	9.04e-123	3.57e-122	0.274543	0.10688	NA	chr5	72596701	72597715	chr5	72593919	72599786	29	3.48e-32	1.66e-29	1.02e-28	0.393994	0.205033	NA
Opposite	chr10	22624094	22625015	922	7	6.5e-09	0.00232602	0.00381071	-0.178904	-0.0637835	NA	chr10	22622793	22625015	2223	14	1.37e-35	7.89e-20	9.25e-20	0.0886903	0.0574438	NA	chr10	22622793	22625874	3082	19	4.51e-132	8.93e-141	4.64e-140	0.235036	0.119944	NA	chr10	22624094	22625015	chr10	22622793	22625874	19	3.47e-42	4.03e-33	3.06e-32	0.415309	0.233872	NA
Opposite	chr21	32931935	32932496	562	8	1.4e-12	0.00242711	0.00389349	-0.139892	-0.0772414	AP000251.3, TIAM1	NA	NA	NA	NA	NA	NA	NA	NA	NA	NA	NA	chr21	32929871	32932267	2397	9	3.75e-168	1.35e-107	4.3e-107	0.289186	0.191349	AP000251.3, TIAM1	chr21	32931935	32932496	chr21	32929871	32932267	11	4.44e-52	9.57e-38	9.71e-37	0.524333	0.349432	AP000251.3, TIAM1
Opposite	chr6	33140761	33141305	545	7	2.83e-11	0.00249802	0.00394792	0.170675	0.0516712	COL11A2	chr6	33128825	33155135	26311	167	0	0	0	-0.259807	-0.0942098	COL11A2	chr6	33128825	33155135	26311	170	0	0	0	-0.260554	-0.0892555	COL11A2	chr6	33140761	33141305	chr6	33130696	33155135	149	1.02e-89	1.88e-211	2.67e-208	-0.41515	-0.169838	COL11A2
Opposite	chr17	33700684	33701529	846	11	4.04e-06	0.00259561	0.00406224	-0.0893089	-0.0566122	SLFN11	NA	NA	NA	NA	NA	NA	NA	NA	NA	NA	NA	chr17	33700230	33701529	1300	13	4.32e-84	1.86e-69	3.43e-69	0.209061	0.110715	SLFN11	chr17	33700684	33701529	chr17	33700230	33701529	14	5.72e-19	4.34e-14	9.9e-14	0.292333	0.206649	SLFN11
Opposite	chr19	58446600	58446988	389	10	7.35e-08	0.00292435	0.0044501	-0.13903	-0.0729996	ZNF418	chr19	58446312	58448067	1756	11	7.87e-80	1.65e-44	4.53e-44	0.216772	0.0851987	ZNF418	chr19	58446312	58448067	1756	12	1.19e-191	1.7e-117	6.25e-117	0.298625	0.129746	ZNF418	chr19	58446600	58446988	chr19	58446312	58448067	12	2.76e-35	8.86e-23	3.56e-22	0.307158	0.124138	ZNF418
Opposite	chr1	221053841	221054825	985	10	6.66e-06	0.00400044	0.00576842	-0.118091	-0.0515303	HLX	chr1	221054273	221055964	1692	10	1.93e-56	1.32e-36	2.62e-36	0.117441	0.072079	HLX	chr1	221049931	221055964	6034	34	1.17e-105	1.07e-151	6.41e-151	0.17658	0.0772177	HLX, HLA-AS1	chr1	221053841	221054825	chr1	221049931	221055964	35	1.28e-35	4.49e-43	6.16e-42	0.428335	0.183276	HLX, HLA-AS1
Opposite	chr4	174451954	174452495	542	7	3.52e-15	0.0050649	0.00709086	-0.186191	-0.0690419	HAND2-AS1	chr4	174447292	174453287	5996	32	2.93e-65	6.7e-43	1.72e-42	0.277304	0.0666712	HAND2-AS1, HAND2	chr4	174441703	174453287	11585	50	2.02e-274	2.99e-265	6.59e-264	0.386521	0.11076	HAND2-AS1, HAND2	chr4	174451954	174452495	chr4	174442543	174453287	49	1.83e-144	7.99e-78	6.44e-76	0.633955	0.212616	HAND2-AS1, HAND2
Opposite	chr1	150254280	150254869	590	7	1.22e-05	0.00539579	0.0074458	-0.122157	-0.0902694	NA	chr1	150253842	150255241	1400	11	1.99e-55	4.1e-36	7.99e-36	0.159412	0.0954795	C1orf51	chr1	150253842	150255241	1400	11	2.49e-60	3.97e-43	5.02e-43	0.183244	0.0972983	C1orf51	chr1	150254280	150254869	chr1	150254280	150255503	11	1.45e-08	4.27e-06	5.09e-06	0.271609	0.153287	C1orf51
Opposite	chr1	12122041	12124114	2074	15	3.66e-06	0.00569512	0.00780293	-0.164058	-0.0602753	TNFRSF8	chr1	12123262	12124114	853	10	3.9e-76	2.93e-49	9.85e-49	0.228449	0.14746	TNFRSF8	chr1	12123262	12124114	853	10	2.48e-238	2.28e-126	9.56e-126	0.301037	0.187889	TNFRSF8	chr1	12122041	12124114	chr1	12123262	12124114	10	2.93e-55	4.21e-23	1.73e-22	0.398738	0.229817	TNFRSF8
Opposite	chr1	67217673	67218090	418	8	7.1e-11	0.0096956	0.0124013	-0.158481	-0.0665441	NA	chr1	67217673	67218505	833	13	7.37e-79	4.94e-53	1.93e-52	0.162978	0.103285	TCTEX1D1	chr1	67217673	67218505	833	13	5.15e-190	1.14e-124	4.66e-124	0.259678	0.161722	TCTEX1D1	chr1	67217673	67218090	chr1	67217673	67218505	13	1.8e-22	2.12e-13	4.58e-13	0.297078	0.202338	TCTEX1D1
Opposite	chr5	140810051	140810433	383	9	4.09e-05	0.0174248	0.0210961	-0.11064	-0.0750632	PCDHGA1, PCDHGA2, PCDHGA3, PCDHGB1, PCDHGA4, PCDHGB2, PCDHGA5, PCDHGB3, PCDHGA6, PCDHGA7, PCDHGB4, PCDHGA8, PCDHGA9, PCDHGB6, PCDHGA10, PCDHGB7, PCDHGA11, PCDHGA12	chr5	140810051	140811520	1470	15	7.73e-72	1.93e-48	6.31e-48	0.115966	0.0874079	PCDHGA1, PCDHGA2, PCDHGA3, PCDHGB1, PCDHGA4, PCDHGB2, PCDHGA5, PCDHGB3, PCDHGA6, PCDHGA7, PCDHGB4, PCDHGA8, PCDHGA9, PCDHGB6, PCDHGA10, PCDHGB7, PCDHGA11, PCDHGA12	chr5	140810051	140811520	1470	15	9.77e-124	9.87e-95	2.63e-94	0.14259	0.103138	PCDHGA1, PCDHGA2, PCDHGA3, PCDHGB1, PCDHGA4, PCDHGB2, PCDHGA5, PCDHGB3, PCDHGA6, PCDHGA7, PCDHGB4, PCDHGA8, PCDHGA9, PCDHGB6, PCDHGA10, PCDHGB7, PCDHGA11, PCDHGA12	chr5	140810051	140810433	chr5	140810051	140811520	16	9.78e-25	2.94e-14	6.82e-14	0.183211	0.123782	PCDHGA1, PCDHGA2, PCDHGA3, PCDHGB1, PCDHGA4, PCDHGB2, PCDHGA5, PCDHGB3, PCDHGA6, PCDHGA7, PCDHGB4, PCDHGA8, PCDHGA9, PCDHGB6, PCDHGA10, PCDHGB7, PCDHGA11, PCDHGA12
Opposite	chr11	111385338	111385778	441	7	1.36e-09	0.0255003	0.0294823	-0.131818	-0.0702882	C11orf88, RP11-794P6.6	chr11	111385338	111386269	932	8	2.72e-12	5.19e-07	5.21e-07	0.111307	0.0503826	C11orf88, RP11-794P6.6	chr11	111385338	111386269	932	8	2.7e-35	2.68e-19	2.73e-19	0.147003	0.0744917	C11orf88, RP11-794P6.6	chr11	111385338	111385778	chr11	111382509	111386269	20	8.48e-105	8.62e-35	7.24e-34	0.48953	0.186442	MIR34B, MIR34C, C11orf88, BTG4, RP11-794P6.6
Opposite	chr5	134914923	134915088	166	7	6.77e-05	0.0376854	0.0416922	-0.118009	-0.0735169	CTC-321K16.1, CXCL14	NA	NA	NA	NA	NA	NA	NA	NA	NA	NA	NA	chr5	134914371	134915537	1167	8	9.46e-25	2.89e-14	2.91e-14	0.129693	0.0684941	CTC-321K16.1, CXCL14	chr5	134914923	134915088	chr5	134914371	134915537	8	9.95e-14	8.07e-06	9.42e-06	0.291616	0.13521	CTC-321K16.1, CXCL14
Opposite	chr4	155661691	155662438	748	7	2.85e-07	0.0386015	0.0424616	-0.193197	-0.0584769	LRAT	chr4	155661052	155665093	4042	25	4.86e-75	1.15e-60	6.22e-60	-0.194036	0.0597747	LRAT	chr4	155661052	155665832	4781	30	1.4e-243	9.7e-214	1.19e-212	0.256353	0.0952047	LRAT	chr4	155661691	155662438	chr4	155661052	155665832	29	2.15e-62	1.57e-38	1.69e-37	0.383623	0.141658	LRAT
TCGA-COAD	chr17	46655164	46657274	2111	24	1.13e-17	8.26e-11	1.77e-09	0.170022	0.0791373	HOXB-AS3, HOXB3, HOXB4, MIR10A	NA	NA	NA	NA	NA	NA	NA	NA	NA	NA	NA	chr17	46655724	46660940	5217	22	4.26e-40	4.18e-42	5.23e-42	-0.149102	-0.0583318	HOXB-AS3, HOXB3, HOXB4, MIR10A	chr17	46655164	46657274	chr17	46655164	46656093	16	1.32e-12	4.76e-07	6.13e-07	0.155624	0.0773675	HOXB-AS3, HOXB3, HOXB4
TCGA-COAD	chr10	128209602	128211394	1793	10	7.77e-25	7.83e-09	1.08e-07	-0.279731	-0.0978948	C10orf90	NA	NA	NA	NA	NA	NA	NA	NA	NA	NA	NA	NA	NA	NA	NA	NA	NA	NA	NA	NA	NA	NA	chr10	128209602	128211394	chr10	128209602	128211324	7	6.96e-85	1.56e-31	1.08e-30	-0.521236	-0.328995	C10orf90
TCGA-COAD	chr12	15114233	15114904	672	9	1.53e-43	2.1e-08	2.25e-07	-0.257698	-0.111773	ARHGDIB	NA	NA	NA	NA	NA	NA	NA	NA	NA	NA	NA	NA	NA	NA	NA	NA	NA	NA	NA	NA	NA	NA	chr12	15114233	15114904	chr12	15114233	15114904	8	1.87e-07	6.71e-05	7.35e-05	-0.203213	-0.144297	ARHGDIB
TCGA-COAD	chr3	38033770	38036060	2291	12	6.36e-09	6.65e-08	6.4e-07	0.165332	0.104799	VILL	NA	NA	NA	NA	NA	NA	NA	NA	NA	NA	NA	NA	NA	NA	NA	NA	NA	NA	NA	NA	NA	NA	chr3	38033770	38036060	chr3	38035098	38036060	8	1.15e-26	7.79e-13	1.62e-12	0.392289	0.263128	VILL
TCGA-COAD	chr7	12443146	12444115	970	13	3.76e-18	4.2e-07	3.17e-06	0.21648	0.0958966	VWDE	NA	NA	NA	NA	NA	NA	NA	NA	NA	NA	NA	NA	NA	NA	NA	NA	NA	NA	NA	NA	NA	NA	chr7	12443146	12444115	chr7	12443146	12444115	10	1.22e-15	2.54e-10	4.28e-10	0.276194	0.153761	VWDE
TCGA-COAD	chr4	164264229	164265012	784	8	1.23e-18	1.81e-06	9.82e-06	0.150935	0.0815849	NPY1R	NA	NA	NA	NA	NA	NA	NA	NA	NA	NA	NA	NA	NA	NA	NA	NA	NA	NA	NA	NA	NA	NA	chr4	164264229	164265012	chr4	164264520	164265822	11	1.77e-12	9.51e-09	1.4e-08	0.23634	0.176537	NPY5R, NPY1R
TCGA-COAD	chr17	7341191	7342894	1704	14	8.14e-12	0.000121027	0.000328138	0.0982941	0.0545564	RP11-104H15.7, FGF11, RP11-104H15.10, RP11-104H15.8	NA	NA	NA	NA	NA	NA	NA	NA	NA	NA	NA	NA	NA	NA	NA	NA	NA	NA	NA	NA	NA	NA	chr17	7341191	7342894	chr17	7340813	7341936	7	4.91e-07	2.17e-05	2.46e-05	0.107292	0.0747591	RP11-104H15.7, TMEM102, FGF11, RP11-104H15.9
TCGA-COAD	chr19	36347443	36348415	973	12	1.12e-17	0.000195259	0.000497846	0.227043	0.0570009	KIRREL2, NPHS1	NA	NA	NA	NA	NA	NA	NA	NA	NA	NA	NA	NA	NA	NA	NA	NA	NA	NA	NA	NA	NA	NA	chr19	36347443	36348415	chr19	36347276	36348415	9	8.75e-24	6.46e-14	1.46e-13	0.323251	0.134355	KIRREL2, NPHS1
TCGA-COAD	chr13	28553550	28555064	1515	7	2.83e-08	0.000236007	0.000564365	0.149804	0.0864223	URAD	NA	NA	NA	NA	NA	NA	NA	NA	NA	NA	NA	NA	NA	NA	NA	NA	NA	NA	NA	NA	NA	NA	chr13	28553550	28555064	chr13	28553501	28555387	10	1.19e-27	4e-19	1.28e-18	0.47235	0.320986	URAD
TCGA-COAD	chr2	202483740	202484320	581	10	3.43e-13	0.000335162	0.000745881	0.113173	0.0628504	ALS2CR11	NA	NA	NA	NA	NA	NA	NA	NA	NA	NA	NA	NA	NA	NA	NA	NA	NA	NA	NA	NA	NA	NA	chr2	202483740	202484320	chr2	202483704	202484583	10	3.61e-14	0.000655499	0.000682339	0.221974	0.0747566	ALS2CR11
TCGA-COAD	chr10	135340721	135342413	1693	13	1.76e-09	0.00165151	0.00282591	0.242839	0.0767776	CYP2E1, SPRN, AL161645.2	NA	NA	NA	NA	NA	NA	NA	NA	NA	NA	NA	NA	NA	NA	NA	NA	NA	NA	NA	NA	NA	NA	chr10	135340721	135342413	chr10	135340445	135343280	19	5.39e-32	2.19e-21	8.2e-21	0.328193	0.0509153	CYP2E1, SPRN, AL161645.2
TCGA-COAD	chr14	103691361	103692015	655	8	8.63e-08	0.00169747	0.00287897	-0.13796	-0.0795103	NA	NA	NA	NA	NA	NA	NA	NA	NA	NA	NA	NA	NA	NA	NA	NA	NA	NA	NA	NA	NA	NA	NA	chr14	103691361	103692015	chr14	103691361	103691932	7	3.5e-09	0.00118886	0.00122707	-0.223387	-0.0929663	NA
TCGA-COAD	chr17	79920395	79922672	2278	12	9.53e-07	0.00239763	0.00389349	0.130555	0.0521314	NA	NA	NA	NA	NA	NA	NA	NA	NA	NA	NA	NA	NA	NA	NA	NA	NA	NA	NA	NA	NA	NA	NA	chr17	79920395	79922672	chr17	79919578	79921870	11	7.59e-08	6.69e-06	7.87e-06	0.178401	0.102175	NOTUM
TCGA-COAD	chr13	108922032	108922745	714	9	2.43e-07	0.00493454	0.00695896	-0.124934	-0.0756749	TNFSF13B	NA	NA	NA	NA	NA	NA	NA	NA	NA	NA	NA	NA	NA	NA	NA	NA	NA	NA	NA	NA	NA	NA	chr13	108922032	108922745	chr13	108921052	108922745	9	1.07e-16	1.18e-09	1.88e-09	-0.137111	-0.094938	TNFSF13B
TCGA-COAD	chr4	103998289	103998717	429	7	7.16e-08	0.0189125	0.0226832	-0.1439	-0.0643985	SLC9B2	NA	NA	NA	NA	NA	NA	NA	NA	NA	NA	NA	NA	NA	NA	NA	NA	NA	NA	NA	NA	NA	NA	chr4	103998289	103998717	chr4	103997221	103998717	10	1.65e-13	1.91e-08	2.75e-08	-0.247205	-0.0749057	SLC9B2
TCGA-COAD	chr19	11689488	11689997	510	11	6.04e-05	0.0234345	0.0274234	0.108639	0.0707323	ZNF627, ACP5	NA	NA	NA	NA	NA	NA	NA	NA	NA	NA	NA	NA	NA	NA	NA	NA	NA	NA	NA	NA	NA	NA	chr19	11689488	11689997	chr19	11688711	11689997	13	4.71e-18	2.04e-09	3.18e-09	0.28377	0.181947	ZNF627, ACP5
TCGA-COAD	chr19	36024217	36024802	586	10	2.67e-06	0.0256024	0.0295117	0.130422	0.0594534	GAPDHS	NA	NA	NA	NA	NA	NA	NA	NA	NA	NA	NA	NA	NA	NA	NA	NA	NA	NA	NA	NA	NA	NA	chr19	36024217	36024802	chr19	36024217	36024876	11	3.69e-16	0.000428907	0.000449978	0.271011	0.0577647	GAPDHS
TCGA-COAD	chr10	124713957	124714384	428	8	5.15e-05	0.0374809	0.0415855	0.11725	0.0653706	PSTK	NA	NA	NA	NA	NA	NA	NA	NA	NA	NA	NA	NA	NA	NA	NA	NA	NA	NA	NA	NA	NA	NA	chr10	124713957	124714384	chr10	124713766	124714098	7	4.14e-05	0.0130928	0.0132072	0.14307	0.0841323	PSTK, C10orf88
TCGA-COAD/ColoCare	chr6	151814565	151815526	962	12	2.24e-54	6.61e-15	2.83e-13	0.213487	0.150964	CCDC170	NA	NA	NA	NA	NA	NA	NA	NA	NA	NA	NA	chr6	151814892	151815985	1094	8	1.15e-65	5.32e-46	6.99e-46	0.158408	0.114855	CCDC170	chr6	151814565	151815526	chr6	151814892	151815526	7	1.55e-05	0.00059723	0.000622746	0.187948	0.151674	CCDC170
TCGA-COAD/ColoCare	chr2	220282563	220283739	1177	9	1.39e-27	1.19e-08	1.39e-07	0.238195	0.130324	DES	NA	NA	NA	NA	NA	NA	NA	NA	NA	NA	NA	chr2	220282165	220284395	2231	13	9.3e-121	1.09e-63	1.85e-63	0.238111	0.0908634	DES	chr2	220282563	220283739	chr2	220282243	220284395	12	2.52e-24	7.42e-10	1.2e-09	0.350847	0.16427	DES
TCGA-COAD/ColoCare	chr10	25464719	25465503	785	9	2.22e-18	1.39e-07	1.24e-06	0.221498	0.0927737	GPR158, GPR158-AS1	NA	NA	NA	NA	NA	NA	NA	NA	NA	NA	NA	chr10	25463757	25466027	2271	23	0	3.43e-228	5.01e-227	0.312491	0.0913545	GPR158, GPR158-AS1	chr10	25464719	25465503	chr10	25463757	25466027	23	2.13e-53	6.68e-25	3.09e-24	0.460628	0.172392	GPR158, GPR158-AS1
TCGA-COAD/ColoCare	chr12	47224649	47226301	1653	10	1.43e-19	3.17e-07	2.44e-06	0.235133	0.123726	SLC38A4	NA	NA	NA	NA	NA	NA	NA	NA	NA	NA	NA	chr12	47224649	47226453	1805	9	1.54e-95	4.73e-44	6.06e-44	0.213746	0.105745	SLC38A4	chr12	47224649	47226301	chr12	47224649	47226453	12	2.84e-17	2.13e-09	3.3e-09	0.315012	0.169205	SLC38A4
TCGA-COAD/ColoCare	chr6	125283245	125284659	1415	13	4.65e-13	7.4e-07	4.91e-06	0.102608	0.0568067	RNF217, RP11-510H23.1	NA	NA	NA	NA	NA	NA	NA	NA	NA	NA	NA	chr6	125282870	125284659	1790	13	3.23e-61	1.42e-54	2.09e-54	0.222482	0.147521	RNF217, RP11-510H23.1	chr6	125283245	125284659	chr6	125282870	125284659	13	4.48e-16	2.93e-13	6.27e-13	0.370143	0.287059	RNF217, RP11-510H23.1
TCGA-COAD/ColoCare	chr9	117266783	117267672	890	9	5.68e-13	1.67e-06	9.32e-06	0.112475	0.058755	DFNB31	NA	NA	NA	NA	NA	NA	NA	NA	NA	NA	NA	chr9	117266580	117268172	1593	9	3.84e-72	2.21e-19	2.26e-19	0.215751	0.0615932	DFNB31	chr9	117266783	117267672	chr9	117266580	117268172	8	9e-15	3.61e-06	4.34e-06	0.380405	0.143052	DFNB31
TCGA-COAD/ColoCare	chr6	10419016	10420287	1272	12	6.39e-11	2.46e-05	8.32e-05	0.192687	0.0707727	TFAP2A	NA	NA	NA	NA	NA	NA	NA	NA	NA	NA	NA	chr6	10410042	10422636	12595	71	1.09e-226	5.56e-263	1.2e-261	0.300218	0.0515378	TFAP2A-AS1, TFAP2A	chr6	10419016	10420287	chr6	10415597	10422636	46	5.38e-48	7.24e-38	7.51e-37	0.489935	0.181505	TFAP2A-AS1, TFAP2A
TCGA-COAD/ColoCare	chr19	18901364	18902221	858	12	2.78e-15	2.54e-05	8.44e-05	0.18994	0.0764189	COMP	NA	NA	NA	NA	NA	NA	NA	NA	NA	NA	NA	chr19	18899082	18902727	3646	20	1.24e-144	1.24e-134	5.9e-134	0.242295	0.0783924	COMP	chr19	18901364	18902221	chr19	18898325	18902727	23	5.91e-24	5.54e-25	2.58e-24	0.390903	0.180494	COMP
TCGA-COAD/ColoCare	chr6	39759626	39760416	791	9	1.19e-18	2.65e-05	8.73e-05	0.153293	0.0568695	DAAM2	NA	NA	NA	NA	NA	NA	NA	NA	NA	NA	NA	chr6	39759941	39761595	1655	10	5.16e-142	1.08e-102	3.22e-102	0.266213	0.129888	DAAM2	chr6	39759626	39760416	chr6	39759941	39761595	10	4.18e-37	1.5e-16	4.07e-16	0.39899	0.14719	DAAM2
TCGA-COAD/ColoCare	chr15	93632611	93633408	798	11	6.71e-31	5.1e-05	0.000153316	0.235631	0.0708732	NA	NA	NA	NA	NA	NA	NA	NA	NA	NA	NA	NA	chr15	93630456	93633408	2953	19	4.97e-199	1.85e-141	9.74e-141	0.324934	0.113713	RGMA	chr15	93632611	93633408	chr15	93630456	93633408	21	9.65e-65	2.9e-41	3.59e-40	0.475666	0.233015	RGMA
TCGA-COAD/ColoCare	chr1	184005749	184007117	1369	10	2.55e-10	0.000239747	0.000569768	0.198507	0.065178	COLGALT2	NA	NA	NA	NA	NA	NA	NA	NA	NA	NA	NA	chr1	184005063	184008235	3173	15	6.33e-90	2.35e-69	4.32e-69	0.174605	0.0621204	COLGALT2	chr1	184005749	184007117	chr1	184005360	184007803	13	2.23e-17	1.58e-13	3.46e-13	0.276011	0.160996	COLGALT2
TCGA-COAD/ColoCare	chr6	71666682	71667105	424	7	1.02e-10	0.000365673	0.00079991	0.121745	0.0626205	B3GAT2	chr6	71665522	71668029	2508	14	4.69e-38	1.38e-26	1.94e-26	-0.175404	0.0508957	B3GAT2	chr6	71665395	71668029	2635	15	2.03e-275	8.09e-126	3.36e-125	0.302593	0.105078	B3GAT2	chr6	71666682	71667105	chr6	71665395	71668029	15	4.12e-48	1.18e-30	7.73e-30	0.488939	0.201897	B3GAT2
TCGA-COAD/ColoCare	chr6	10421372	10422447	1076	9	2.71e-11	0.000552285	0.00113706	0.136456	0.0646236	NA	NA	NA	NA	NA	NA	NA	NA	NA	NA	NA	NA	chr6	10410042	10422636	12595	71	1.09e-226	5.56e-263	1.2e-261	0.300218	0.0515378	TFAP2A-AS1, TFAP2A	chr6	10421372	10422447	chr6	10415597	10422636	46	5.38e-48	7.24e-38	7.51e-37	0.489935	0.181505	TFAP2A-AS1, TFAP2A
TCGA-COAD/ColoCare	chr15	60296366	60296996	631	7	4.92e-09	0.000610481	0.00119307	0.157974	0.0664298	FOXB1	NA	NA	NA	NA	NA	NA	NA	NA	NA	NA	NA	chr15	60294291	60298900	4610	24	7.89e-117	9.7e-82	2.14e-81	0.23104	0.0804235	FOXB1	chr15	60296366	60296996	chr15	60294120	60298519	21	1.3e-78	6.63e-44	9.57e-43	0.444804	0.259629	FOXB1
TCGA-COAD/ColoCare	chr2	30144152	30144940	789	10	6.3e-18	0.00109385	0.0019679	0.160871	0.0776255	ALK	NA	NA	NA	NA	NA	NA	NA	NA	NA	NA	NA	chr2	30142063	30145152	3090	17	5.84e-213	7.15e-185	6.54e-184	0.29511	0.0780477	ALK	chr2	30144152	30144940	chr2	30142063	30145152	17	2.39e-51	1.98e-36	1.85e-35	0.44341	0.122751	ALK
TCGA-COAD/ColoCare	chr21	31311797	31312643	847	15	2.95e-09	0.00164343	0.00282465	0.125384	0.0775892	GRIK1	NA	NA	NA	NA	NA	NA	NA	NA	NA	NA	NA	chr21	31310508	31312905	2398	11	7.73e-174	3.6e-97	9.96e-97	0.237866	0.0856901	GRIK1	chr21	31311797	31312643	chr21	31310920	31312905	10	7e-69	2.05e-25	9.8e-25	0.409932	0.221248	GRIK1
TCGA-COAD/ColoCare	chr2	228735290	228736089	800	7	8.74e-12	0.00195882	0.00326471	0.153419	0.0692411	DAW1, TDGF1P2	NA	NA	NA	NA	NA	NA	NA	NA	NA	NA	NA	chr2	228735790	228737243	1454	11	6.57e-81	1.94e-51	2.74e-51	-0.172906	0.080957	DAW1	chr2	228735290	228736089	chr2	228735722	228737243	12	1.17e-17	3.26e-11	5.91e-11	0.329224	0.148547	DAW1
TCGA-COAD/ColoCare	chr6	6003542	6004376	835	8	2.19e-05	0.00355347	0.00523212	0.106021	0.0594603	NRN1	NA	NA	NA	NA	NA	NA	NA	NA	NA	NA	NA	chr6	5999186	6005349	6164	25	5.39e-152	1.39e-183	1.24e-182	0.286778	0.11627	NRN1	chr6	6003542	6004376	chr6	5999186	6005349	25	7.82e-40	7.08e-42	9.08e-41	0.449418	0.230499	NRN1
TCGA-COAD/ColoCare	chr3	71802959	71803558	600	8	1.5e-14	0.00356056	0.00523212	0.147232	0.0645608	GPR27, EIF4E3	NA	NA	NA	NA	NA	NA	NA	NA	NA	NA	NA	chr3	71802420	71804859	2440	11	2.67e-162	3.32e-93	8.6e-93	0.33074	0.135669	GPR27, EIF4E3	chr3	71802959	71803558	chr3	71802420	71805022	12	4.18e-39	5.48e-18	1.63e-17	0.456825	0.177513	GPR27, EIF4E3
TCGA-COAD/ColoCare	chr6	31733889	31734232	344	9	3.05e-05	0.015737	0.0195312	0.100434	0.0728554	VWA7	NA	NA	NA	NA	NA	NA	NA	NA	NA	NA	NA	chr6	31733619	31735443	1825	21	2.94e-235	1.48e-127	6.36e-127	0.159001	0.0689068	VWA7	chr6	31733889	31734232	chr6	31733619	31735443	21	5.76e-67	2.54e-27	1.36e-26	0.327225	0.152849	VWA7
TCGA-COAD/ColoCare	chr1	165325833	165326455	623	9	1.31e-06	0.0207182	0.0244678	0.127442	0.0581167	LMX1A	NA	NA	NA	NA	NA	NA	NA	NA	NA	NA	NA	chr1	165322099	165327830	5732	24	5.11852009091531e-321	1.34e-190	1.32e-189	0.366626	0.110738	LMX1A	chr1	165325833	165326455	chr1	165322606	165327005	21	1.35e-56	3.02e-44	4.48e-43	0.5626	0.237009	LMX1A
TCGA-COAD/ColoCare	chr12	123215248	123215553	306	7	0.000148861	0.0208019	0.0244916	-0.109516	-0.0638929	HCAR1	NA	NA	NA	NA	NA	NA	NA	NA	NA	NA	NA	chr12	123214554	123215684	1131	13	3.33e-50	5.15e-24	5.38e-24	-0.178667	-0.0563617	HCAR1	chr12	123215248	123215553	chr12	123214554	123215684	13	3.79e-06	0.00293777	0.00299886	-0.297579	-0.102674	HCAR1
TCGA-COAD/ColoCare	chr2	12858298	12858912	615	7	6.01e-06	0.024381	0.0283585	0.112766	0.0674557	TRIB2	NA	NA	NA	NA	NA	NA	NA	NA	NA	NA	NA	chr2	12856040	12859103	3064	20	2.91e-126	1.47e-99	4.19e-99	0.204646	0.0619091	RP11-333O1.1, TRIB2	chr2	12858298	12858912	chr2	12856040	12859103	19	2.43e-39	1.26e-16	3.44e-16	0.451127	0.154049	RP11-333O1.1, TRIB2
TCGA-COAD/GSE193535	chr16	1030166	1030619	454	8	2.92e-15	0.000103428	0.000286474	0.120617	0.0830499	LMF1, RP11-161M6.2	chr16	1029085	1031653	2569	14	4.44e-86	1.13e-49	3.84e-49	0.171884	0.0530609	AC009041.2, LMF1, RP11-161M6.2	NA	NA	NA	NA	NA	NA	NA	NA	NA	NA	NA	chr16	1030166	1030619	chr16	1029745	1033408	20	1.88e-72	8.99e-34	7.15e-33	0.416785	0.212345	AC009041.2, SOX8, LMF1, RP11-161M6.2
TCGA-COAD/GSE193535	chr5	131991645	131992455	811	10	6.82e-17	0.000339015	0.000750118	0.212516	0.086065	IL13, AC004041.2	chr5	131991491	131992455	965	7	4.53e-14	8.8e-07	8.83e-07	0.145869	0.0521603	IL13, AC004041.2	NA	NA	NA	NA	NA	NA	NA	NA	NA	NA	NA	chr5	131991645	131992455	chr5	131991491	131992455	7	2.18e-17	1.23e-08	1.8e-08	0.480542	0.213267	IL13, AC004041.2
TCGA-COAD/GSE193535	chr12	67072769	67073311	543	8	7.8e-11	0.000389154	0.000836491	-0.14272	-0.0878713	GRIP1	chr12	67072769	67073760	992	7	5.77e-28	1.04e-15	1.13e-15	-0.123741	-0.0747788	GRIP1	NA	NA	NA	NA	NA	NA	NA	NA	NA	NA	NA	chr12	67072769	67073311	chr12	67072769	67073760	7	1.28e-18	3.6e-05	4.01e-05	-0.307993	-0.145557	GRIP1
