# Supplementary material for: DNA methylation analysis of normal colon organoids from familial adenomatous polyposis patients reveals novel insight into colon cancer development
Source: Clin Epigenetics. 2022 Aug 23;14:104. doi: 10.1186/s13148-022-01324-5 (PMC9396789; doi:10.1186/s13148-022-01324-5)
Supplement: Supplementary file 5 — Additional file 5: Table S3. Summary of gene ontology analysis for FAP versus healthy colon organoids. [file 13148_2022_1324_MOESM5_ESM.xlsx]

## Sheet: FAP_org_FDRcorrectedBeta5percen
Additional file 5: Table S3. Summary of Gene Ontology analysis for FAP versus healthy colon organoids.
GO:ID	ONTOLOGY	TERM	Replicated In	N	DE	P.DE	FDR
GO:0050877	BP	nervous system process	AllThree	1272	51	8.15752e-08	0.00184026
GO:0007275	BP	multicellular organism development	AllThree	5168	154	8.92297e-07	0.0100647
GO:0007156	BP	homophilic cell adhesion via plasma membrane adhesion molecules	AllThree	161	15	2.2532e-06	0.0114407
GO:0005509	MF	calcium ion binding	AllThree	672	35	2.53572e-06	0.0114407
GO:0009612	BP	response to mechanical stimulus		197	17	1.96202e-06	0.0114407
GO:0007610	BP	behavior	AllThree	521	30	3.69689e-06	0.0124297
GO:0009887	BP	animal organ morphogenesis	AllThree	997	47	3.85692e-06	0.0124297
GO:0009653	BP	anatomical structure morphogenesis	AllThree	2583	92	8.45773e-06	0.0238497
GO:0000981	MF	DNA-binding transcription factor activity, RNA polymerase II-specific	AllThree	1292	49	1.26045e-05	0.031594
GO:0003700	MF	DNA-binding transcription factor activity	AllThree	1341	50	1.50326e-05	0.0333968
GO:0051703	BP	biological process involved in intraspecies interaction between organisms	AllThree	46	8	1.62846e-05	0.0333968
GO:0032501	BP	multicellular organismal process	AllThree	7283	189	1.89808e-05	0.0350088
GO:0098742	BP	cell-cell adhesion via plasma-membrane adhesion molecules	AllThree	262	18	2.07604e-05	0.0350088
GO:0048468	BP	cell development	AllThree	1953	74	2.17263e-05	0.0350088
GO:0048856	BP	anatomical structure development	AllThree	5630	159	3.09192e-05	0.0445571
GO:0003008	BP	system process	AllThree	2077	67	3.16022e-05	0.0445571
GO:0008201	MF	heparin binding	AllThree	161	13	4.61389e-05	0.0594322
GO:0000785	CC	chromatin	AllThree	1130	45	4.74214e-05	0.0594322
GO:0051093	BP	negative regulation of developmental process	AllThree	872	37	5.54825e-05	0.0658752
GO:0051241	BP	negative regulation of multicellular organismal process	AllThree	1049	40	6.82154e-05	0.0689471
GO:0007389	BP	pattern specification process	AllThree	409	23	7.0295e-05	0.0689471
GO:0003184	BP	pulmonary valve morphogenesis	GSE193535	17	5	6.14554e-05	0.0689471
GO:0060536	BP	cartilage morphogenesis		10	4	6.59496e-05	0.0689471
GO:0048562	BP	embryonic organ morphogenesis	AllThree	272	18	8.39117e-05	0.0788735
GO:0005539	MF	glycosaminoglycan binding	AllThree	222	15	9.76376e-05	0.0847156
GO:0097150	BP	neuronal stem cell population maintenance		19	5	9.71016e-05	0.0847156
GO:0035176	BP	social behavior	AllThree	44	7	0.00011085	0.0926174
GO:0007611	BP	learning or memory	AllThree	225	16	0.000115744	0.0929451
GO:0000977	MF	RNA polymerase II transcription regulatory region sequence-specific DNA binding	AllThree	1327	47	0.000120508	0.0929451
GO:0009790	BP	embryo development	AllThree	962	41	0.000123604	0.0929451
GO:0032502	BP	developmental process	AllThree	6082	165	0.000127723	0.0929451
GO:0001501	BP	skeletal system development	AllThree	467	25	0.000133207	0.0939066
GO:0048598	BP	embryonic morphogenesis	AllThree	556	28	0.000149329	0.102039
GO:0048731	BP	system development	AllThree	4633	133	0.000157975	0.102039
GO:0045664	BP	regulation of neuron differentiation	AllThree	185	14	0.000167359	0.102039
GO:0010996	BP	response to auditory stimulus	ColoCare	23	5	0.00016414	0.102039
GO:0050954	BP	sensory perception of mechanical stimulus	TCGA-COAD	163	13	0.000159492	0.102039
GO:0007399	BP	nervous system development	AllThree	2246	79	0.000182787	0.104301
GO:0022610	BP	biological adhesion	AllThree	1412	53	0.000184939	0.104301
GO:0060348	BP	bone development	ColoCare	183	14	0.000176955	0.104301
GO:0030182	BP	neuron differentiation	AllThree	1302	53	0.000189761	0.10441
GO:0003177	BP	pulmonary valve development		21	5	0.00019579	0.105163
GO:0045596	BP	negative regulation of cell differentiation	TCGA-COAD/ColoCare	625	28	0.000235597	0.123601
GO:0000978	MF	RNA polymerase II cis-regulatory region sequence-specific DNA binding	AllThree	1129	41	0.000241474	0.123805
GO:0021543	BP	pallium development	TCGA-COAD/ColoCare	147	12	0.000252314	0.126488
GO:0031226	CC	intrinsic component of plasma membrane	AllThree	1617	55	0.000286227	0.14037
GO:0007155	BP	cell adhesion	AllThree	1406	52	0.000308675	0.147199
GO:1901681	MF	sulfur compound binding	AllThree	251	15	0.000315099	0.147199
GO:0051966	BP	regulation of synaptic transmission, glutamatergic	AllThree	67	8	0.000331053	0.147199
GO:0000976	MF	transcription regulatory region sequence-specific DNA binding	AllThree	1419	48	0.000348029	0.147199
GO:0001067	MF	regulatory region nucleic acid binding	AllThree	1420	48	0.000356245	0.147199
GO:0048513	BP	animal organ development	AllThree	3344	99	0.000357463	0.147199
GO:0008074	CC	guanylate cyclase complex, soluble		2	2	0.000358878	0.147199
GO:0099554	BP	trans-synaptic signaling by soluble gas, modulating synaptic transmission		2	2	0.000358878	0.147199
GO:0099555	BP	trans-synaptic signaling by nitric oxide, modulating synaptic transmission		2	2	0.000358878	0.147199
GO:0000987	MF	cis-regulatory region sequence-specific DNA binding	AllThree	1148	41	0.000372062	0.149881
GO:0007417	BP	central nervous system development	AllThree	926	39	0.000405391	0.158195
GO:0004063	MF	aryldialkylphosphatase activity		2	2	0.000406726	0.158195
GO:1990837	MF	sequence-specific double-stranded DNA binding	AllThree	1478	49	0.000457549	0.174105
GO:0009952	BP	anterior/posterior pattern specification	AllThree	194	13	0.000483431	0.174105
GO:0001228	MF	DNA-binding transcription activator activity, RNA polymerase II-specific	AllThree	423	21	0.000485809	0.174105
GO:0005887	CC	integral component of plasma membrane	AllThree	1542	52	0.000490475	0.174105
GO:0098609	BP	cell-cell adhesion	AllThree	839	34	0.000492908	0.174105
GO:0045211	CC	postsynaptic membrane	AllThree	246	16	0.000495205	0.174105
GO:0021510	BP	spinal cord development	AllThree	97	9	0.000501655	0.174105
GO:0050890	BP	cognition	AllThree	262	16	0.000542903	0.18138
GO:0001216	MF	DNA-binding transcription activator activity	AllThree	427	21	0.000543901	0.18138
GO:0070167	BP	regulation of biomineral tissue development		86	8	0.000546738	0.18138
GO:0007423	BP	sensory organ development	AllThree	522	25	0.00059536	0.192938
GO:0043565	MF	sequence-specific DNA binding	AllThree	1575	51	0.000598681	0.192938
GO:0110149	BP	regulation of biomineralization		88	8	0.00063992	0.203323
GO:0048589	BP	developmental growth		576	27	0.000675756	0.211727
GO:0030900	BP	forebrain development	AllThree	341	19	0.000709905	0.217657
GO:0010596	BP	negative regulation of endothelial cell migration	AllThree	89	7	0.000713977	0.217657
GO:0051094	BP	positive regulation of developmental process	AllThree	1225	45	0.000766417	0.221797
GO:0099565	BP	chemical synaptic transmission, postsynaptic	AllThree	101	9	0.000769012	0.221797
GO:0010721	BP	negative regulation of cell development	TCGA-COAD/ColoCare	167	12	0.000739127	0.221797
GO:0040007	BP	growth		863	35	0.000798283	0.221797
GO:0050982	BP	detection of mechanical stimulus		48	6	0.000798978	0.221797
GO:0042297	BP	vocal learning		6	3	0.000806213	0.221797
GO:0098596	BP	imitative learning		6	3	0.000806213	0.221797
GO:0098597	BP	observational learning		6	3	0.000806213	0.221797
GO:0061032	BP	visceral serous pericardium development		2	2	0.0008189	0.222573
GO:0003690	MF	double-stranded DNA binding	AllThree	1565	50	0.000872216	0.234242
GO:0071634	BP	regulation of transforming growth factor beta production		36	5	0.000900462	0.238983
GO:0030154	BP	cell differentiation	AllThree	4005	113	0.00095679	0.250979
GO:0007612	BP	learning	AllThree	125	10	0.00102497	0.26286
GO:0022008	BP	neurogenesis	AllThree	1554	57	0.00105561	0.26286
GO:0048699	BP	generation of neurons	AllThree	1444	54	0.00106965	0.26286
GO:0060480	BP	lung goblet cell differentiation		3	2	0.00105794	0.26286
GO:0060481	BP	lobar bronchus epithelium development		3	2	0.00105794	0.26286
GO:0046573	MF	lactonohydrolase activity		3	2	0.00108365	0.26286
GO:0102007	MF	acyl-L-homoserine-lactone lactonohydrolase activity		3	2	0.00108365	0.26286
GO:0097060	CC	synaptic membrane	AllThree	344	19	0.00116902	0.270718
GO:0140110	MF	transcription regulator activity	AllThree	1789	56	0.00117578	0.270718
GO:0021537	BP	telencephalon development	AllThree	221	14	0.00118203	0.270718
GO:0050905	BP	neuromuscular process	AllThree	89	8	0.00118805	0.270718
GO:0001667	BP	ameboidal-type cell migration	ColoCare	451	21	0.00117914	0.270718
GO:0001941	BP	postsynaptic membrane organization		34	5	0.00113015	0.270718
GO:0048666	BP	neuron development	AllThree	1061	43	0.00121965	0.272758
GO:0071625	BP	vocalization behavior	AllThree	16	4	0.00123733	0.272758
GO:0099634	CC	postsynaptic specialization membrane	AllThree	105	9	0.00124679	0.272758
GO:0043542	BP	endothelial cell migration	ColoCare	264	14	0.00124479	0.272758
GO:0071604	BP	transforming growth factor beta production		38	5	0.00125745	0.272758
GO:0060078	BP	regulation of postsynaptic membrane potential	AllThree	129	10	0.00130698	0.280802
GO:0048568	BP	embryonic organ development	AllThree	402	20	0.00132473	0.28193
GO:2000178	BP	negative regulation of neural precursor cell proliferation		19	4	0.00138058	0.291071
GO:0048704	BP	embryonic skeletal system morphogenesis	AllThree	89	8	0.0014556	0.299838
GO:0007420	BP	brain development	AllThree	665	29	0.00147243	0.299838
GO:0030534	BP	adult behavior	AllThree	113	9	0.0014775	0.299838
GO:0043113	BP	receptor clustering		50	6	0.00147352	0.299838
GO:2001204	BP	regulation of osteoclast development		11	3	0.00148862	0.299838
GO:0009792	BP	embryo development ending in birth or egg hatching	AllThree	576	25	0.00158477	0.31638
GO:0021794	BP	thalamus development	AllThree	12	3	0.00161708	0.319883
GO:0060039	BP	pericardium development		20	4	0.00163068	0.319883
GO:0060322	BP	head development	AllThree	704	30	0.00173332	0.32858
GO:0098598	BP	learned vocalization behavior or vocal learning	TCGA-COAD/ColoCare	9	3	0.00174348	0.32858
GO:0099163	BP	synaptic signaling by nitric oxide	GSE193535/ColoCare	3	2	0.00176241	0.32858
GO:0099543	BP	trans-synaptic signaling by soluble gas	GSE193535/ColoCare	3	2	0.00176241	0.32858
GO:0099548	BP	trans-synaptic signaling by nitric oxide	GSE193535/ColoCare	3	2	0.00176241	0.32858
GO:0035374	MF	chondroitin sulfate binding		10	3	0.00170258	0.32858
GO:0048869	BP	cellular developmental process	AllThree	4082	113	0.00178768	0.33056
GO:0051668	BP	localization within membrane	GSE193536	72	7	0.0018288	0.335415
GO:0035295	BP	tube development	AllThree	1046	38	0.00197804	0.35986
GO:0048705	BP	skeletal system morphogenesis	AllThree	210	13	0.00201247	0.363194
GO:0005178	MF	integrin binding	AllThree	139	10	0.00207578	0.371647
GO:0035249	BP	synaptic transmission, glutamatergic	AllThree	88	8	0.00215977	0.38364
GO:0030501	BP	positive regulation of bone mineralization		38	5	0.00224029	0.394834
GO:0043009	BP	chordate embryonic development	TCGA-COAD/ColoCare	559	24	0.00227791	0.398351
GO:0021872	BP	forebrain generation of neurons	AllThree	53	6	0.0023781	0.412674
GO:0016525	BP	negative regulation of angiogenesis	AllThree	133	8	0.00241564	0.415987
GO:0060079	BP	excitatory postsynaptic potential	AllThree	96	8	0.00247324	0.420857
GO:0050793	BP	regulation of developmental process	AllThree	2388	73	0.00249429	0.420857
GO:0006928	BP	movement of cell or subcellular component	AllThree	2087	66	0.00253114	0.420857
GO:0003002	BP	regionalization	AllThree	316	16	0.00255274	0.420857
GO:0007263	BP	nitric oxide mediated signal transduction	GSE193535/ColoCare	26	4	0.00255585	0.420857
GO:0007605	BP	sensory perception of sound	TCGA-COAD	143	10	0.0025301	0.420857
GO:0050773	BP	regulation of dendrite development		89	8	0.00261839	0.428031
GO:2000181	BP	negative regulation of blood vessel morphogenesis	AllThree	135	8	0.00268087	0.434946
GO:0043583	BP	ear development	AllThree	199	12	0.00269925	0.434946
GO:1901343	BP	negative regulation of vasculature development	AllThree	136	8	0.00275265	0.440404
GO:0031223	BP	auditory behavior	TCGA-COAD/ColoCare	11	3	0.00283148	0.442593
GO:0048839	BP	inner ear development	TCGA-COAD/ColoCare	174	11	0.00283841	0.442593
GO:0001893	BP	maternal placenta development		28	4	0.00281546	0.442593
GO:0060040	BP	retinal bipolar neuron differentiation		4	2	0.00288731	0.442593
GO:1905962	BP	glutamatergic neuron differentiation		4	2	0.00288731	0.442593
GO:0033688	BP	regulation of osteoblast proliferation		26	4	0.00289734	0.442593
GO:0060482	BP	lobar bronchus development		4	2	0.00290366	0.442593
GO:0040011	BP	locomotion	AllThree	1818	58	0.00305736	0.462892
GO:0050806	BP	positive regulation of synaptic transmission	AllThree	141	10	0.00312761	0.463853
GO:0048484	BP	enteric nervous system development	AllThree	13	3	0.00316651	0.463853
GO:0001756	BP	somitogenesis	TCGA-COAD/ColoCare	63	6	0.00312618	0.463853
GO:1902732	BP	positive regulation of chondrocyte proliferation		5	2	0.00315384	0.463853
GO:0015718	BP	monocarboxylic acid transport		173	10	0.00315643	0.463853
GO:0048265	BP	response to pain	TCGA-COAD/ColoCare	27	4	0.00318782	0.463962
GO:0001655	BP	urogenital system development	AllThree	312	16	0.00323509	0.464939
GO:0010633	BP	negative regulation of epithelial cell migration		106	7	0.00323575	0.464939
GO:0051239	BP	regulation of multicellular organismal process	AllThree	2639	76	0.0033476	0.477965
GO:0042127	BP	regulation of cell population proliferation	AllThree	1584	49	0.00340549	0.478329
GO:0009880	BP	embryonic pattern specification	AllThree	61	6	0.00341376	0.478329
GO:0021987	BP	cerebral cortex development	GSE193535/ColoCare	99	8	0.00339681	0.478329
GO:2000177	BP	regulation of neural precursor cell proliferation	TCGA-COAD/ColoCare	80	7	0.00348117	0.482521
GO:1905314	BP	semi-lunar valve development	GSE193535/ColoCare	41	5	0.00348646	0.482521
GO:0007638	BP	mechanosensory behavior	TCGA-COAD/ColoCare	12	3	0.00352519	0.484293
GO:0043535	BP	regulation of blood vessel endothelial cell migration	TCGA-COAD/ColoCare	140	8	0.00354219	0.484293
GO:0019934	BP	cGMP-mediated signaling		27	4	0.00356497	0.484471
GO:0070169	BP	positive regulation of biomineral tissue development		45	5	0.00361535	0.488375
GO:0043585	BP	nose morphogenesis		3	2	0.00372779	0.500566
GO:0097118	BP	neuroligin clustering involved in postsynaptic membrane assembly		3	2	0.00388259	0.518268
GO:0045665	BP	negative regulation of neuron differentiation	AllThree	62	6	0.00402419	0.52606
GO:0048546	BP	digestive tract morphogenesis	AllThree	43	5	0.00408783	0.52606
GO:0072359	BP	circulatory system development	AllThree	1093	38	0.00409472	0.52606
GO:0019935	BP	cyclic-nucleotide-mediated signaling	AllThree	86	7	0.00410135	0.52606
GO:0021953	BP	central nervous system neuron differentiation	AllThree	172	11	0.00410824	0.52606
GO:0048483	BP	autonomic nervous system development	TCGA-COAD/ColoCare	43	5	0.00408821	0.52606
GO:0043534	BP	blood vessel endothelial cell migration	ColoCare	164	9	0.00408733	0.52606
GO:0110151	BP	positive regulation of biomineralization		46	5	0.00414158	0.52606
GO:0003219	BP	cardiac right ventricle formation		4	2	0.00415083	0.52606
GO:0043537	BP	negative regulation of blood vessel endothelial cell migration	AllThree	70	5	0.00435833	0.548444
GO:0007268	BP	chemical synaptic transmission	AllThree	658	27	0.00452476	0.548444
GO:0098916	BP	anterograde trans-synaptic signaling	AllThree	658	27	0.00452476	0.548444
GO:0031175	BP	neuron projection development	AllThree	932	37	0.00452801	0.548444
GO:0033555	BP	multicellular organismal response to stress	TCGA-COAD/ColoCare	65	6	0.00438975	0.548444
GO:0061448	BP	connective tissue development	TCGA-COAD/ColoCare	235	13	0.00450472	0.548444
GO:0002523	BP	leukocyte migration involved in inflammatory response	GSE193535/ColoCare	18	3	0.00448183	0.548444
GO:0004064	MF	arylesterase activity		6	2	0.00446788	0.548444
GO:0060135	BP	maternal process involved in female pregnancy		54	5	0.00454626	0.548444
GO:0031644	BP	regulation of nervous system process	AllThree	132	9	0.00461704	0.55109
GO:0060284	BP	regulation of cell development	TCGA-COAD/ColoCare	466	21	0.00461324	0.55109
GO:0035282	BP	segmentation	AllThree	93	7	0.00474429	0.551683
GO:0035235	BP	ionotropic glutamate receptor signaling pathway	GSE193535/ColoCare	23	4	0.00464763	0.551683
GO:1903763	MF	gap junction channel activity involved in cell communication by electrical coupling		6	2	0.00468422	0.551683
GO:2001027	BP	negative regulation of endothelial cell chemotaxis		6	2	0.00471654	0.551683
GO:1990349	BP	gap junction-mediated intercellular transport		6	2	0.00472143	0.551683
GO:0002042	BP	cell migration involved in sprouting angiogenesis	AllThree	87	6	0.00482321	0.552472
GO:0014031	BP	mesenchymal cell development	AllThree	83	7	0.00484904	0.552472
GO:0030500	BP	regulation of bone mineralization		70	6	0.00479352	0.552472
GO:0003417	BP	growth plate cartilage development		15	3	0.00483956	0.552472
GO:0033687	BP	osteoblast proliferation		31	4	0.00489884	0.555341
GO:0060535	BP	trachea cartilage morphogenesis		4	2	0.00496788	0.560352
GO:0002232	BP	leukocyte chemotaxis involved in inflammatory response		6	2	0.004996	0.560721
GO:0010594	BP	regulation of endothelial cell migration		220	11	0.00507113	0.564637
GO:0019827	BP	stem cell population maintenance		142	9	0.00508096	0.564637
GO:0043236	MF	laminin binding	GSE193537	29	4	0.00511634	0.565782
GO:0045597	BP	positive regulation of cell differentiation	AllThree	808	30	0.00520295	0.572553
GO:0099537	BP	trans-synaptic signaling	AllThree	664	27	0.00524021	0.573854
GO:0007600	BP	sensory perception	AllThree	850	24	0.00528153	0.575585
GO:1902692	BP	regulation of neuroblast proliferation	ColoCare	31	4	0.00533656	0.578786
GO:0098839	CC	postsynaptic density membrane	AllThree	83	7	0.00542429	0.582698
GO:0021700	BP	developmental maturation	ColoCare	258	13	0.00541289	0.582698
GO:0060429	BP	epithelium development	AllThree	1224	39	0.00560414	0.588546
GO:0038023	MF	signaling receptor activity	AllThree	1304	35	0.0056219	0.588546
GO:0060089	MF	molecular transducer activity	AllThree	1304	35	0.0056219	0.588546
GO:0090049	BP	regulation of cell migration involved in sprouting angiogenesis	AllThree	71	5	0.00564302	0.588546
GO:0021761	BP	limbic system development	TCGA-COAD/ColoCare	94	7	0.00567098	0.588546
GO:0045778	BP	positive regulation of ossification	TCGA-COAD	47	5	0.00552407	0.588546
GO:0098727	BP	maintenance of cell number		144	9	0.00553809	0.588546
GO:0070742	MF	C2H2 zinc finger domain binding		13	3	0.00568744	0.588546
GO:0036035	BP	osteoclast development		15	3	0.00577558	0.591707
GO:0031214	BP	biomineral tissue development		149	9	0.00578917	0.591707
GO:2001205	BP	negative regulation of osteoclast development		5	2	0.00579668	0.591707
GO:0035583	BP	sequestering of TGFbeta in extracellular matrix		4	2	0.00584944	0.594404
GO:0046068	BP	cGMP metabolic process		16	3	0.00596563	0.598986
GO:0110021	BP	cardiac muscle myoblast proliferation		7	2	0.0059742	0.598986
GO:0110022	BP	regulation of cardiac muscle myoblast proliferation		7	2	0.0059742	0.598986
GO:0048870	BP	cell motility	AllThree	1626	51	0.00603457	0.599709
GO:0051674	BP	localization of cell	AllThree	1626	51	0.00603457	0.599709
GO:0046533	BP	negative regulation of photoreceptor cell differentiation		6	2	0.00614481	0.607986
GO:0051968	BP	positive regulation of synaptic transmission, glutamatergic	AllThree	29	4	0.00623195	0.613915
GO:0110148	BP	biomineralization		151	9	0.00630666	0.618574
GO:0010496	BP	intercellular transport		7	2	0.00637345	0.622418
GO:0035239	BP	tube morphogenesis	AllThree	868	31	0.0064753	0.629639
GO:2000026	BP	regulation of multicellular organismal development	AllThree	1332	43	0.00657655	0.63567
GO:0022029	BP	telencephalon cell migration	TCGA-COAD/ColoCare	47	5	0.00659368	0.63567
GO:0003231	BP	cardiac ventricle development	TCGA-COAD/ColoCare	114	8	0.00670294	0.640821
GO:0046697	BP	decidualization		20	3	0.00670392	0.640821
GO:0031012	CC	extracellular matrix	AllThree	534	21	0.00684781	0.651813
GO:0060438	BP	trachea development		16	3	0.00692202	0.656108
GO:0030312	CC	external encapsulating structure	AllThree	535	21	0.006979	0.658742
GO:0032102	BP	negative regulation of response to external stimulus		379	15	0.00701338	0.659229
GO:0060840	BP	artery development	TCGA-COAD	95	7	0.00706121	0.660942
GO:0004383	MF	guanylate cyclase activity	TCGA-COAD	7	2	0.00709021	0.660942
GO:0048812	BP	neuron projection morphogenesis	AllThree	614	27	0.00722812	0.663401
GO:0009798	BP	axis specification	AllThree	77	6	0.00743076	0.663401
GO:0099536	BP	synaptic signaling	AllThree	684	27	0.00746893	0.663401
GO:0035107	BP	appendage morphogenesis	AllThree	132	9	0.00748096	0.663401
GO:0035108	BP	limb morphogenesis	AllThree	132	9	0.00748096	0.663401
GO:0001503	BP	ossification	TCGA-COAD/ColoCare	384	17	0.00723795	0.663401
GO:0060349	BP	bone morphogenesis	TCGA-COAD/ColoCare	89	7	0.00729709	0.663401
GO:0007507	BP	heart development	TCGA-COAD/ColoCare	534	22	0.00745052	0.663401
GO:0010631	BP	epithelial cell migration		341	15	0.00729203	0.663401
GO:0043177	MF	organic acid binding		111	7	0.00749784	0.663401
GO:0032631	BP	interleukin-27 production		1	1	0.00749888	0.663401
GO:0032671	BP	regulation of interleukin-27 production		1	1	0.00749888	0.663401
GO:0032711	BP	negative regulation of interleukin-27 production		1	1	0.00749888	0.663401
GO:0008328	CC	ionotropic glutamate receptor complex	AllThree	44	5	0.00753521	0.664011
GO:0048706	BP	embryonic skeletal system development	AllThree	115	8	0.00768912	0.672321
GO:0098751	BP	bone cell development		31	4	0.00768614	0.672321
GO:0003180	BP	aortic valve morphogenesis	GSE193535/ColoCare	31	4	0.0077609	0.675977
GO:0090132	BP	epithelium migration		344	15	0.00784202	0.680415
GO:0071944	CC	cell periphery	AllThree	5485	137	0.00787736	0.680863
GO:0021885	BP	forebrain cell migration	TCGA-COAD/ColoCare	50	5	0.00799921	0.688756
GO:0005261	MF	cation channel activity	AllThree	320	15	0.00820384	0.691541
GO:0001568	BP	blood vessel development	AllThree	723	26	0.0083186	0.691541
GO:0035270	BP	endocrine system development	AllThree	120	8	0.00832869	0.691541
GO:0022824	MF	transmitter-gated ion channel activity	AllThree	55	5	0.00836875	0.691541
GO:0022835	MF	transmitter-gated channel activity	AllThree	55	5	0.00836875	0.691541
GO:0030326	BP	embryonic limb morphogenesis	TCGA-COAD/ColoCare	111	8	0.00827025	0.691541
GO:0035113	BP	embryonic appendage morphogenesis	TCGA-COAD/ColoCare	111	8	0.00827025	0.691541
GO:2000738	BP	positive regulation of stem cell differentiation	ColoCare	18	3	0.00825064	0.691541
GO:0044062	BP	regulation of excretion	TCGA-COAD	21	3	0.00827647	0.691541
GO:0009581	BP	detection of external stimulus		132	8	0.00809525	0.691541
GO:0002064	BP	epithelial cell development		196	11	0.00829861	0.691541
GO:0098878	CC	neurotransmitter receptor complex	AllThree	46	5	0.00842203	0.693404
GO:0007267	BP	cell-cell signaling	AllThree	1594	51	0.00851183	0.698248
GO:0048646	BP	anatomical structure formation involved in morphogenesis	AllThree	1107	37	0.00861443	0.698545
GO:0061138	BP	morphogenesis of a branching epithelium	AllThree	169	10	0.00872419	0.698545
GO:0014014	BP	negative regulation of gliogenesis	ColoCare	36	4	0.00861017	0.698545
GO:0090130	BP	tissue migration	ColoCare	349	15	0.00872209	0.698545
GO:0048608	BP	reproductive structure development	TCGA-COAD	380	16	0.0087322	0.698545
GO:0050840	MF	extracellular matrix binding	GSE193538	54	5	0.00861145	0.698545
GO:0045662	BP	negative regulation of myoblast differentiation		23	3	0.0087149	0.698545
GO:0048736	BP	appendage development	AllThree	164	10	0.0088501	0.700097
GO:0060173	BP	limb development	AllThree	164	10	0.0088501	0.700097
GO:0002118	BP	aggressive behavior	TCGA-COAD/ColoCare	7	2	0.00883752	0.700097
GO:0045595	BP	regulation of cell differentiation	TCGA-COAD/ColoCare	1541	48	0.00889059	0.700097
GO:0005694	CC	chromosome	TCGA-COAD/ColoCare	1663	49	0.0089627	0.700097
GO:1903911	BP	positive regulation of receptor clustering		6	2	0.00896638	0.700097
GO:0060363	BP	cranial suture morphogenesis		7	2	0.00896884	0.700097
GO:0005262	MF	calcium channel activity	TCGA-COAD/ColoCare	115	8	0.00901783	0.701494
GO:0007406	BP	negative regulation of neuroblast proliferation		6	2	0.00907	0.703127
GO:0048545	BP	response to steroid hormone	ColoCare	316	14	0.00911243	0.703998
GO:0009582	BP	detection of abiotic stimulus	ColoCare	135	8	0.0091826	0.706997
GO:0001654	BP	eye development	AllThree	350	16	0.00928577	0.710963
GO:0048565	BP	digestive tract development	AllThree	121	8	0.00932865	0.710963
GO:0014807	BP	regulation of somitogenesis		6	2	0.00930647	0.710963
GO:0061458	BP	reproductive system development	TCGA-COAD	383	16	0.00943792	0.713663
GO:0048023	BP	positive regulation of melanin biosynthetic process		7	2	0.00945898	0.713663
GO:1900378	BP	positive regulation of secondary metabolite biosynthetic process		7	2	0.00945898	0.713663
GO:0120039	BP	plasma membrane bounded cell projection morphogenesis	AllThree	628	27	0.00968252	0.724897
GO:0008284	BP	positive regulation of cell population proliferation	AllThree	881	29	0.00974704	0.724897
GO:0002673	BP	regulation of acute inflammatory response	GSE193535/ColoCare	46	4	0.00972061	0.724897
GO:0030282	BP	bone mineralization		105	7	0.00973152	0.724897
GO:0035988	BP	chondrocyte proliferation		20	3	0.00976854	0.724897
GO:0050953	BP	sensory perception of light stimulus	AllThree	203	10	0.00996156	0.734389
GO:0051046	BP	regulation of secretion	TCGA-COAD	589	22	0.00993711	0.734389
GO:2000675	BP	negative regulation of type B pancreatic cell apoptotic process		6	0	1	1
