# Supplementary material for: DNA methylation analysis of normal colon organoids from familial adenomatous polyposis patients reveals novel insight into colon cancer development
Source: Clin Epigenetics. 2022 Aug 23;14:104. doi: 10.1186/s13148-022-01324-5 (PMC9396789; doi:10.1186/s13148-022-01324-5)
Supplement: Supplementary file 6 — Additional file 6: Table S4. Summary of qPCR and RNA-seq analysis performed on selected gene targets. Positive fold changes and t values indicate increased expression in TCGA-COAD tumor and FAP colon organoids, respectively. [file 13148_2022_1324_MOESM6_ESM.xlsx]

## Sheet: SupplementaryTable3
Additional file 6: Table S4. Summary of qPCR and RNA-seq analysis performed on selected gene targets. Positive fold changes and tvalues indicate increased expression in TCGA-COAD tumor and FAP colon organoids respectively.
Summary		qPCR						TCGA-COAD
Gene	Taqman	Hypermethylated In	Estimate	Std.Error	tvalue	Pr(>|t|)	Increased In	BaseMean	log2FoldChange	lfcSE	Stat	P	Increased In
FBXL8	Hs00218079_m1	FAP	0.0194372	0.0074888	2.595	0.0357	FAP	344.106	0.696205	0.136138	3.2776	0.00104695	CRC
TRIM31-AS1	Hs04942299_m1	CTL	0.00323	0.00125	2.583	0.0363	FAP	45.099	0.81258	0.180274	3.1207	0.00180422	CRC
COLGALT2	Hs00967230_m1	FAP	0.155566	0.065742	2.366	0.0499	FAP	79.7296	-1.2682	0.262527	-3.87847	0.000105116	NAT
CCDC170	Hs00228128_m1	FAP	0.043921	0.026677	1.646	0.1437	FAP	230.429	0.802531	0.244174	2.26286	0.0236444	CRC
HOXA5	Hs00430330_m1	FAP	0.0144415	0.0262412	0.55	0.5992	FAP	424.429	-0.728912	0.162486	-2.9474	0.0032046	NAT
FBLIM1	Hs01036329_g1	FAP	0.173219	0.447517	0.387	0.7102	FAP	6007.65	-1.28713	0.091328	-11.3561	6.91697e-30	NAT
CDH3	Hs00999915_m1	FAP	0.37593	1.04948	0.358	0.7307	FAP	2387.04	6.56554	0.222867	28.3377	1.18824e-176	CRC
STOX2	Hs01391114_m1	FAP	0.00488	0.021	0.232	0.823	FAP	109.015	-2.65568	0.179074	-13.434	3.82057e-41	NAT
VILL	Hs00210626_m1	FAP	-0.19882	1.73799	-0.114	0.9121	CTL	5149.11	-1.57153	0.146308	-9.03247	1.6784e-19	NAT
VWA7	Hs00228927_m1	FAP	-0.253664	0.235043	-1.079	0.316	CTL	246.802	-0.382019	0.145246	-0.908935	0.363384	NAT
KAZALD1	Hs00368867_g1	CTL	0.0267583	0.0099929	2.678	0.0316	FAP	503.217	-0.0993644	0.130033	0	1	NAT
FAIM2	Hs00392345_m1	FAP	0.00239	0.00101	2.372	0.0495	FAP	571.037	0.0567108	0.266194	0	1	CRC
